# Supplementary material for: Divergent RNA structures support accurate splicing of the SF3B1-sensitive MAP3K7 intron
Source: bioRxiv. 2026 May 21:2026.05.19.726294. Preprint. [Version 1] doi: 10.64898/2026.05.19.726294 (PMC13228592; doi:10.64898/2026.05.19.726294)
Supplement: Supplement 1 — Supplemental Table 1. MAP3K7 pool sequences. [file media-1.xlsx]

## Sheet: Sheet1
Supplemental Table 1. MAP3K7 pool sequences.
sample	code	Name	Sequence
One_1	1	Rep_One_MAP_mut_BP_1	GTTGTTTAACATTCTTCACAATTTGCCGTCGTGGATACGCGAGTAGCGTGTCCACAAAAAAGAAAGGGGAAAATTAAAAGCAGGACTGATGGAGCATATGTATATGTAGAAAAATACCCAGTCATGTGTTCTGATAGTGCTTGCATTCACATTGTGTCTTTTGTTATATGCAATAAAGTTCTTTTTAGTTTGTGCCTTTCTTTCGCAGTGCTGAATGGTGCTTAAGGAGATTGGCGAGTAGCCAATTTCCAAAACCCAGCTTTCTTGTACAAAGTGGTGATGG
One_2	2	Rep_One_MAP_mut_BP_2	GTTGTTTAACATTCTTCACAATTTGCCGTCGGACACGTGCGAGTAGCGCGTGTCCAAAAAAGAAAGTAAAAAATGGGAAGCAGGACTGATGGAGCATATGTATATGTAGAAAAATACCCAGTCATGTGTTCTGATAGTGCTTGCATTCACATTGTGTCTTTTGTTATATGCAATAAAGTTCTTTTTAGTTTGTGCCTTTCTTTCGCAGTGCTGAATGGTGCTTAATCGATATTGCGAGTAGCAATATCGAAAAACCCAGCTTTCTTGTACAAAGTGGTGATGG
One_3	3	Rep_One_MAP_mut_BP_3	GTTGTTTAACATTCTTCACAATTTGCCGTCGTAGGTTAGCGAGTAGCTGACTTACAAAAAAGAAAGTAAAAAATTAAAAGCAGGACGGGTGGAGCATATGTATATGTAGAAAAATACCCAGTCATGTGTTCTGATAGTGCTTGCATTCACATTGTGTCTTTTGTTATATGCAATAAAGTTCTTTTTAGTTTGTGCCTTTCTTTCGCAGTGCTGAATGGTGCTTAAGTTCGGAGGCGAGTAGCTTCTGAGCAAAACCCAGCTTTCTTGTACAAAGTGGTGATGG
One_4	4	Rep_One_MAP_mut_BP_4	GTTGTTTAACATTCTTCACAATTTGCCGTCCTCGTTTGGCGAGTAGCCGGACGGGAAAAAAGAAAGTAAAAAATTAAAAGCAGGACTGATGGAGCATATGTATATGTAGAAAAATACCCAGGGGTGTGTTCTGATAGTGCTTGCATTCACATTGTGTCTTTTGTTATATGCAATAAAGTTCTTTTTAGTTTGTGCCTTTCTTTCGCAGTGCTGAATGGTGCTTAACACTATGTGCGAGTAGCGCATAGTGAAAACCCAGCTTTCTTGTACAAAGTGGTGATGG
One_5	5	Rep_One_MAP_mut_BP_5	GTTGTTTAACATTCTTCACAATTTGCCGTCGGTAGCCTGCGAGTAGCGGGCTGCCAAAAAAGAAAGTAAAAAATTAAAAGCAGGACTGATGGAGCATATGTATATGTAGAAAAATACCCAGTCATGTGTTCGGGTAGTGCTTGCATTCACATTGTGTCTTTTGTTATATGCAATAAAGTTCTTTTTAGTTTGTGCCTTTCTTTCGCAGTGCTGAATGGTGCTTAACATACAAAGCGAGTAGCTTTGTATGAAAACCCAGCTTTCTTGTACAAAGTGGTGATGG
One_6	6	Rep_One_MAP_mut_BP_6	GTTGTTTAACATTCTTCACAATTTGCCGTCGCCTTCGGGCGAGTAGCCCGGAGGCAAAAAAGAAAGTAAAAAATTAAAAGCAGGACTGATGGAGCATATGTATATGTAGAAAAATACCCAGTCATGTGTTCTGATAGTGCTTGCATGGGCATTGTGTCTTTTGTTATATGCAATAAAGTTCTTTTTAGTTTGTGCCTTTCTTTCGCAGTGCTGAATGGTGCTTAAGATTCCGAGCGAGTAGCTTGGAATCAAAACCCAGCTTTCTTGTACAAAGTGGTGATGG
One_7	7	Rep_One_MAP_mut_BP_7	GTTGTTTAACATTCTTCACAATTTGCCGTCCAATGCCAGCGAGTAGCTGGCATTGAAAAAAGAAAGTAAAAAATTAAAAGCAGGACTGATGGAGCATATGTATATGTAGAAAAATACCCAGTCATGTGTTCTGATAGTGCTTGCATTCACATTGTGTCTTTTGGGGTATGCAATAAAGTTCTTTTTAGTTTGTGCCTTTCTTTCGCAGTGCTGAATGGTGCTTAAGTAGAAGCGCGAGTAGCGCTTCTGCAAAACCCAGCTTTCTTGTACAAAGTGGTGATGG
One_8	8	Rep_One_MAP_mut_BP_8	GTTGTTTAACATTCTTCACAATTTGCCGTCGACTGGTGGCGAGTAGCCATCAGTCAAAAAAGAAAGTAAAAAATTAAAAGCAGGACTGATGGAGCATATGTATATGTAGAAAAATACCCAGTCATGTGTTCTGATAGTGCTTGCATTCACATTGTGTCTTTTGTTATATGCAAGGGAGTTCTTTTTAGTTTGTGCCTTTCTTTCGCAGTGCTGAATGGTGCTTAAGCCTTCGGGCGAGTAGCCCGGAGGCAAAACCCAGCTTTCTTGTACAAAGTGGTGATGG
One_9	9	Rep_One_MAP_mut_BP_1_3	GTTGTTTAACATTCTTCACAATTTGCCGTCCCGTTGTGGCGAGTAGCCACGACGGAAAAAAGAAAGGGGAAAATTAAAAGCAGGACGGGTGGAGCATATGTATATGTAGAAAAATACCCAGTCATGTGTTCTGATAGTGCTTGCATTCACATTGTGTCTTTTGTTATATGCAATAAAGTTCTTTTTAGTTTGTGCCTTTCTTTCGCAGTGCTGAATGGTGCTTAACCCAGCGAGCGAGTAGCTCGTTGGGAAAACCCAGCTTTCTTGTACAAAGTGGTGATGG
One_10	10	Rep_One_MAP_mut_BP_1_4	GTTGTTTAACATTCTTCACAATTTGCCGTCGTCGGTATGCGAGTAGCGTGCTGACAAAAAAGAAAGGGGAAAATTAAAAGCAGGACTGATGGAGCATATGTATATGTAGAAAAATACCCAGGGGTGTGTTCTGATAGTGCTTGCATTCACATTGTGTCTTTTGTTATATGCAATAAAGTTCTTTTTAGTTTGTGCCTTTCTTTCGCAGTGCTGAATGGTGCTTAAGGTCGGGTGCGAGTAGCACCTGGCTAAAACCCAGCTTTCTTGTACAAAGTGGTGATGG
One_11	11	Rep_One_MAP_mut_BP_1_5	GTTGTTTAACATTCTTCACAATTTGCCGTCCCTCGATTGCGAGTAGCAATCGAGGAAAAAAGAAAGGGGAAAATTAAAAGCAGGACTGATGGAGCATATGTATATGTAGAAAAATACCCAGTCATGTGTTCGGGTAGTGCTTGCATTCACATTGTGTCTTTTGTTATATGCAATAAAGTTCTTTTTAGTTTGTGCCTTTCTTTCGCAGTGCTGAATGGTGCTTAACCAGGGATGCGAGTAGCGTCCCTGGAAAACCCAGCTTTCTTGTACAAAGTGGTGATGG
One_12	12	Rep_One_MAP_mut_BP_1_6	GTTGTTTAACATTCTTCACAATTTGCCGTCGCTTTGGAGCGAGTAGCTCCAGAGCAAAAAAGAAAGGGGAAAATTAAAAGCAGGACTGATGGAGCATATGTATATGTAGAAAAATACCCAGTCATGTGTTCTGATAGTGCTTGCATGGGCATTGTGTCTTTTGTTATATGCAATAAAGTTCTTTTTAGTTTGTGCCTTTCTTTCGCAGTGCTGAATGGTGCTTAATGCAATGTGCGAGTAGCATATTGTAAAAACCCAGCTTTCTTGTACAAAGTGGTGATGG
One_13	13	Rep_One_MAP_mut_BP_1_7	GTTGTTTAACATTCTTCACAATTTGCCGTCGCAAACGGGCGAGTAGCTCGTTTGTAAAAAAGAAAGGGGAAAATTAAAAGCAGGACTGATGGAGCATATGTATATGTAGAAAAATACCCAGTCATGTGTTCTGATAGTGCTTGCATTCACATTGTGTCTTTTGGGGTATGCAATAAAGTTCTTTTTAGTTTGTGCCTTTCTTTCGCAGTGCTGAATGGTGCTTAAGGATTAACGCGAGTAGCGTTGATCTAAAACCCAGCTTTCTTGTACAAAGTGGTGATGG
One_14	14	Rep_One_MAP_mut_BP_1_8	GTTGTTTAACATTCTTCACAATTTGCCGTCCCTTGTGGGCGAGTAGCCCGCGAGGAAAAAAGAAAGGGGAAAATTAAAAGCAGGACTGATGGAGCATATGTATATGTAGAAAAATACCCAGTCATGTGTTCTGATAGTGCTTGCATTCACATTGTGTCTTTTGTTATATGCAAGGGAGTTCTTTTTAGTTTGTGCCTTTCTTTCGCAGTGCTGAATGGTGCTTAAGGTTGGACGCGAGTAGCGTCCAACCAAAACCCAGCTTTCTTGTACAAAGTGGTGATGG
One_15	15	Rep_One_MAP_mut_BP_5_6	GTTGTTTAACATTCTTCACAATTTGCCGTCGGTCCTCGGCGAGTAGCTGAGGGCCAAAAAAGAAAGTAAAAAATTAAAAGCAGGACTGATGGAGCATATGTATATGTAGAAAAATACCCAGTCATGTGTTCGGGTAGTGCTTGCATGGGCATTGTGTCTTTTGTTATATGCAATAAAGTTCTTTTTAGTTTGTGCCTTTCTTTCGCAGTGCTGAATGGTGCTTAACATTTGAAGCGAGTAGCTTCAAGTGAAAACCCAGCTTTCTTGTACAAAGTGGTGATGG
One_16	16	Rep_One_MAP_mut_BP_5_7	GTTGTTTAACATTCTTCACAATTTGCCGTCGTGGGTTTGCGAGTAGCAAACCCACAAAAAAGAAAGTAAAAAATTAAAAGCAGGACTGATGGAGCATATGTATATGTAGAAAAATACCCAGTCATGTGTTCGGGTAGTGCTTGCATTCACATTGTGTCTTTTGGGGTATGCAATAAAGTTCTTTTTAGTTTGTGCCTTTCTTTCGCAGTGCTGAATGGTGCTTAACAGGAGTCGCGAGTAGCGGCTCCTGAAAACCCAGCTTTCTTGTACAAAGTGGTGATGG
One_17	17	Rep_One_MAP_mut_BP_5_8	GTTGTTTAACATTCTTCACAATTTGCCGTCCCCTGTTGGCGAGTAGCCGATAGGGAAAAAAGAAAGTAAAAAATTAAAAGCAGGACTGATGGAGCATATGTATATGTAGAAAAATACCCAGTCATGTGTTCGGGTAGTGCTTGCATTCACATTGTGTCTTTTGTTATATGCAAGGGAGTTCTTTTTAGTTTGTGCCTTTCTTTCGCAGTGCTGAATGGTGCTTAAGTATCTTGGCGAGTAGCTAAGATACAAAACCCAGCTTTCTTGTACAAAGTGGTGATGG
One_18	18	Rep_One_MAP_mut_BP_6_7	GTTGTTTAACATTCTTCACAATTTGCCGTCCCCAGCGAGCGAGTAGCTCGTTGGGAAAAAAGAAAGTAAAAAATTAAAAGCAGGACTGATGGAGCATATGTATATGTAGAAAAATACCCAGTCATGTGTTCTGATAGTGCTTGCATGGGCATTGTGTCTTTTGGGGTATGCAATAAAGTTCTTTTTAGTTTGTGCCTTTCTTTCGCAGTGCTGAATGGTGCTTAAGAAGCGTGGCGAGTAGCCACGTTTCAAAACCCAGCTTTCTTGTACAAAGTGGTGATGG
One_19	19	Rep_One_MAP_mut_BP_6_8	GTTGTTTAACATTCTTCACAATTTGCCGTCCTGTACGGGCGAGTAGCCTGTGCAGAAAAAAGAAAGTAAAAAATTAAAAGCAGGACTGATGGAGCATATGTATATGTAGAAAAATACCCAGTCATGTGTTCTGATAGTGCTTGCATGGGCATTGTGTCTTTTGTTATATGCAAGGGAGTTCTTTTTAGTTTGTGCCTTTCTTTCGCAGTGCTGAATGGTGCTTAAGCGTCTTAGCGAGTAGCTGAGGCGTAAAACCCAGCTTTCTTGTACAAAGTGGTGATGG
One_20	20	Rep_One_MAP_mut_BP_7_8	GTTGTTTAACATTCTTCACAATTTGCCGTCGGATGTAAGCGAGTAGCTTGCATTCAAAAAAGAAAGTAAAAAATTAAAAGCAGGACTGATGGAGCATATGTATATGTAGAAAAATACCCAGTCATGTGTTCTGATAGTGCTTGCATTCACATTGTGTCTTTTGGGGTATGCAAGGGAGTTCTTTTTAGTTTGTGCCTTTCTTTCGCAGTGCTGAATGGTGCTTAAGGAGTCTGGCGAGTAGCTGGATTCCAAAACCCAGCTTTCTTGTACAAAGTGGTGATGG
One_21	21	Rep_One_MAP_C3SS_BPS_TNA_1	GTTGTTTAACATTCTTCACAATTTGCCGTCCAGACGGCGCGAGTAGCGCTGTCTGAAAAAAGAAAGTAAAAAATTAAAAGCAGGACTGATGGAGCATATGTATATGTAGAAAAATACCCAGTCATGTGTTCTGATAGTGCTTGCATTCACATTGTGTCTTTTGTTATATGCAATAAAGTTCTTTATAGTTTGTGCCTTTCTTTCGCAGTGCTGAATGGTGCTTAAGTGGGTTTGCGAGTAGCAAACCCACAAAACCCAGCTTTCTTGTACAAAGTGGTGATGG
One_22	22	Rep_One_MAP_C3SS_BPS_TNA_2	GTTGTTTAACATTCTTCACAATTTGCCGTCGTGTGCACGCGAGTAGCGTGCACATAAAAAAGAAAGTAAAAAATTAAAAGCAGGACTGATGGAGCATATGTATATGTAGAAAAATACCCAGTCATGTGTTCTGATAGTGCTTGCATTCACATTGTGTCTTTTGTTATATGCAATAAAGTTCTTTCTAGTTTGTGCCTTTCTTTCGCAGTGCTGAATGGTGCTTAAATTTCTACGCGAGTAGCGTGGAGGTAAAACCCAGCTTTCTTGTACAAAGTGGTGATGG
One_23	23	Rep_One_MAP_C3SS_BPS_TNA_3	GTTGTTTAACATTCTTCACAATTTGCCGTCTATCGCTTGCGAGTAGCGGGCGGTAAAAAAAGAAAGTAAAAAATTAAAAGCAGGACTGATGGAGCATATGTATATGTAGAAAAATACCCAGTCATGTGTTCTGATAGTGCTTGCATTCACATTGTGTCTTTTGTTATATGCAATAAAGTTCTTTGTAGTTTGTGCCTTTCTTTCGCAGTGCTGAATGGTGCTTAAGAGACCATGCGAGTAGCATGGTCTCAAAACCCAGCTTTCTTGTACAAAGTGGTGATGG
One_24	24	Rep_One_MAP_Move_C3SS_20bp	GTTGTTTAACATTCTTCACAATTTGCCGTCGTCGGTGGGCGAGTAGCTCACCGGCAAAAAAGAAAGTAAAAAATTAAAAGCAGGACTGATGGAGCATATGTATATGTAGAAAAATACCCAGTCATGTGTTCTGATAGTGCTTGCATTCTGCAATAAAGTTCTTTTTAGACATTGTGTCTTTTGTTATATTTGTGCCTTTCTTTCGCAGTGCTGAATGGTGCTTAAGGTTCACGGCGAGTAGCCGTGAATCAAAACCCAGCTTTCTTGTACAAAGTGGTGATGG
One_25	25	Rep_One_MAP_Move_C3SS_40bp	GTTGTTTAACATTCTTCACAATTTGCCGTCGTTGACTAGCGAGTAGCTAGTCGACAAAAAAGAAAGTAAAAAATTAAAAGCAGGACTGATGGAGCATATGTATATGTAGAAAAATACCCAGTCATGTGTGCAATAAAGTTCTTTTTAGTTCTGATAGTGCTTGCATTCACATTGTGTCTTTTGTTATATTTGTGCCTTTCTTTCGCAGTGCTGAATGGTGCTTAAACTACAATGCGAGTAGCATTGTAGTAAAACCCAGCTTTCTTGTACAAAGTGGTGATGG
One_26	26	Rep_One_MAP_Move_C3SS_60bp	GTTGTTTAACATTCTTCACAATTTGCCGTCCCATACATGCGAGTAGCATGTGTGGAAAAAAGAAAGTAAAAAATTAAAAGCAGGACTGATGGAGCATATGTATATGTATGCAATAAAGTTCTTTTTAGGAAAAATACCCAGTCATGTGTTCTGATAGTGCTTGCATTCACATTGTGTCTTTTGTTATATTTGTGCCTTTCTTTCGCAGTGCTGAATGGTGCTTAATCTCTGGCGCGAGTAGCGCCGGAGAAAAACCCAGCTTTCTTGTACAAAGTGGTGATGG
One_27	27	Rep_One_MAP_Move_C3SS_80bp	GTTGTTTAACATTCTTCACAATTTGCCGTCGGACGGCCGCGAGTAGCGGCTGTCCAAAAAAGAAAGTAAAAAATTAAAAGCAGGACTGTGCAATAAAGTTCTTTTTAGATGGAGCATATGTATATGTAGAAAAATACCCAGTCATGTGTTCTGATAGTGCTTGCATTCACATTGTGTCTTTTGTTATATTTGTGCCTTTCTTTCGCAGTGCTGAATGGTGCTTAAGCTATAGGGCGAGTAGCCTTATAGTAAAACCCAGCTTTCTTGTACAAAGTGGTGATGG
One_28	28	Rep_One_MAP_Move_C3SS_100bp	GTTGTTTAACATTCTTCACAATTTGCCGTCGCTGGCAGGCGAGTAGCCTGCCGGCAAAAAAGAAAGTATGCAATAAAGTTCTTTTTAGAAAAATTAAAAGCAGGACTGATGGAGCATATGTATATGTAGAAAAATACCCAGTCATGTGTTCTGATAGTGCTTGCATTCACATTGTGTCTTTTGTTATATTTGTGCCTTTCTTTCGCAGTGCTGAATGGTGCTTAAGGTGCAATGCGAGTAGCATTGCACCAAAACCCAGCTTTCTTGTACAAAGTGGTGATGG
One_29	29	Rep_One_MAP_AP5Z1_Intron	GTTGTTTAACATTCTTCACAATTTGCCGTCGTTTCCCGGCGAGTAGCTGGGAGACAAAAGGAGGCAAAGGTAGAAGCCCTCCTGGGGACTGCAGGTCTGGGACAGCTGTGGGGCCCTAGCTGGCTCCTCCCTCTGCCGCCTGCTCCACAGCTCCGAGCCGTGTCCGAATGCAATAAAGTTCTTTTTAGTTTGTGCCTTTCTTTCGCAGTGCTGAATGGTGCTTAAATGTGAGAGCGAGTAGCTCTCACATAAAACCCAGCTTTCTTGTACAAAGTGGTGATGG
One_30	30	Rep_One_MAP_ARMCX3_Intron	GTTGTTTAACATTCTTCACAATTTGCCGTCGGCTTCTGGCGAGTAGCCAGAAGCTAAATCCGAATTAGAAAAGAGTTTTGTGTTCTGGGGACTAGTCCGTCCACCAAGCGCTCAGTGGCGGCAGTTTCCCGTCTTTCTGCCTGTGGCTGTGTCTTACTGACCATGGCTTGCAATAAAGTTCTTTTTAGTTTGTGCCTTTCTTTCGCAGTGCTGAATGGTGCTTAATGGTGCGTGCGAGTAGCATGTGCCAAAAACCCAGCTTTCTTGTACAAAGTGGTGATGG
One_31	31	Rep_One_MAP_Base_GAPDH_Intron_1	GTTGTTTAACATTCTTCACAATTTGCCGTCTCGGTTAAGCGAGTAGCTTGACTGAAAAACCTCTTGGGCCCTCCTGGGGGTAAGGAGATGCTGCATTCGCCCTCTTAATGGGGAGGTGGCCTAGGGCTGCTCACATATTCTGGAGGAGCCTCCCCTCCTCATGCCTTCTTGCCTCTTGTCTCTTAGAGTTTGTGCCTTTCTTTCGCAGTGCTGAATGGTGCTTAAAGTTACTCGCGAGTAGCGAGTAGCTAAAACCCAGCTTTCTTGTACAAAGTGGTGATGG
One_32	32	Rep_One_MAP_DHDDS_Intron	GTTGTTTAACATTCTTCACAATTTGCCGTCTACTGGCAGCGAGTAGCTGCTGGTAAAATAGCTTCACCCAGCTTTGGGGAGGAGAAAAGTCTGTCTCCTATCTCCAACTCTGAGTCAGGACCAAAAAGTATCTCTTATTTCCCCTTCCCACTCTTCCTTGTATCCTAGTGCAATAAAGTTCTTTTTAGTTTGTGCCTTTCTTTCGCAGTGCTGAATGGTGCTTAAAGGTGCCGGCGAGTAGCCGGTACCTAAAACCCAGCTTTCTTGTACAAAGTGGTGATGG
One_33	33	Rep_One_MAP_EIF4G1_Intron	GTTGTTTAACATTCTTCACAATTTGCCGTCCACATTATGCGAGTAGCATGATGTGAAAAGTGGGAGTGGATGATTCCGTGTCTCAGTGCCCGCGGGGAGGGGTTTGCCCTGGAGGCGTGTAGTAGTGGTGTCACATATTGTGCTGACTAGTTCCATGTCCCCTCTTGTTGCAATAAAGTTCTTTTTAGTTTGTGCCTTTCTTTCGCAGTGCTGAATGGTGCTTAAATTTCGTGGCGAGTAGCCACGAGATAAAACCCAGCTTTCTTGTACAAAGTGGTGATGG
One_34	34	Rep_One_MAP_EPB41_Intron	GTTGTTTAACATTCTTCACAATTTGCCGTCGGTCCGGAGCGAGTAGCTTTGGACCAAATGTTTGTTGGCAATTAAATACCTAAGTATATTAATTTTTTAGGGTTTAGGGTTTTGCCAACAGTAATGTGTTTTGCTTATAAGAGCCCCCCTTTTCTATCTTCTTTTTAATGCAATAAAGTTCTTTTTAGTTTGTGCCTTTCTTTCGCAGTGCTGAATGGTGCTTAAAGTGGCTGGCGAGTAGCTGGCCGCTAAAACCCAGCTTTCTTGTACAAAGTGGTGATGG
One_35	35	Rep_One_MAP_FPGS_Intron	GTTGTTTAACATTCTTCACAATTTGCCGTCCAAGAAGGGCGAGTAGCTCTTCTTGAAAGGGCACCAGGAACAAACCGAGGGACACAGGAGAGATGAGGCACGGAGGCCAGTAGCATCAGTCCCTGCAGGGTGGGGGAAGGCCAGGACGCTCGGGAAGGGAGTCCTGATTGCAATAAAGTTCTTTTTAGTTTGTGCCTTTCTTTCGCAGTGCTGAATGGTGCTTAAGAGATCGAGCGAGTAGCTCGATCTCAAAACCCAGCTTTCTTGTACAAAGTGGTGATGG
One_36	36	Rep_One_MAP_ODF2_Intron	GTTGTTTAACATTCTTCACAATTTGCCGTCCTTGCCATGCGAGTAGCGTGGCGAGAAATTGGTAGCTGTCCTGCTCGCTTGGTGGCTAGGCTTTTTGGTGGCCCCCAGAGGCTGTGAGCTCTGTTTTTATGCCCAGTTTACTCATCCACAGATCAACCATTTTTGTGTTGCAATAAAGTTCTTTTTAGTTTGTGCCTTTCTTTCGCAGTGCTGAATGGTGCTTAAGAACGTGCGCGAGTAGCGCATGTTCAAAACCCAGCTTTCTTGTACAAAGTGGTGATGG
One_37	37	Rep_One_MAP_TRNT1_Intron	GTTGTTTAACATTCTTCACAATTTGCCGTCAGCTCCGGGCGAGTAGCTCGGAGCTAAATAGACCTAACTAATTATATGTTGTTTTCATTAAGCAGATGTATGGGATAGTACCAATAAAAATGAAAAACAGATTTTGCTTGTGATATGCCAATATAGAGGTAATACCCTTGCAATAAAGTTCTTTTTAGTTTGTGCCTTTCTTTCGCAGTGCTGAATGGTGCTTAAGAAGTCGGGCGAGTAGCCTGACTTCAAAACCCAGCTTTCTTGTACAAAGTGGTGATGG
One_38	38	Rep_One_MAP_C3SS_AG_to_CC	GTTGTTTAACATTCTTCACAATTTGCCGTCGGAAGTTCGCGAGTAGCGAGCTTCTAAAAAAGAAAGTAAAAAATTAAAAGCAGGACTGATGGAGCATATGTATATGTAGAAAAATACCCAGTCATGTGTTCTGATAGTGCTTGCATTCACATTGTGTCTTTTGTTATATGCAATAAAGTTCTTTTTCCTTTGTGCCTTTCTTTCGCAGTGCTGAATGGTGCTTAAACATGAGGGCGAGTAGCTCTTATGTAAAACCCAGCTTTCTTGTACAAAGTGGTGATGG
One_39	39	Rep_One_MAP_C3SS_AG_to_TA	GTTGTTTAACATTCTTCACAATTTGCCGTCACGCTGGTGCGAGTAGCGCCAGCGTAAAAAAGAAAGTAAAAAATTAAAAGCAGGACTGATGGAGCATATGTATATGTAGAAAAATACCCAGTCATGTGTTCTGATAGTGCTTGCATTCACATTGTGTCTTTTGTTATATGCAATAAAGTTCTTTTTTATTTGTGCCTTTCTTTCGCAGTGCTGAATGGTGCTTAACAGTAAATGCGAGTAGCATTTATTGAAAACCCAGCTTTCTTGTACAAAGTGGTGATGG
One_40	40	Rep_One_MAP_C3SS_TAG_to_ACG	GTTGTTTAACATTCTTCACAATTTGCCGTCGGTAAGCGGCGAGTAGCTGTTTGCCAAAAAAGAAAGTAAAAAATTAAAAGCAGGACTGATGGAGCATATGTATATGTAGAAAAATACCCAGTCATGTGTTCTGATAGTGCTTGCATTCACATTGTGTCTTTTGTTATATGCAATAAAGTTCTTTTACGTTTGTGCCTTTCTTTCGCAGTGCTGAATGGTGCTTAAGTGGCGCCGCGAGTAGCGGTGTCGCAAAACCCAGCTTTCTTGTACAAAGTGGTGATGG
One_41	41	Rep_One_MAP_C3SS_TAG_to_CCG	GTTGTTTAACATTCTTCACAATTTGCCGTCGTGATGTCGCGAGTAGCGATATTGCAAAAAAGAAAGTAAAAAATTAAAAGCAGGACTGATGGAGCATATGTATATGTAGAAAAATACCCAGTCATGTGTTCTGATAGTGCTTGCATTCACATTGTGTCTTTTGTTATATGCAATAAAGTTCTTTTCCGTTTGTGCCTTTCTTTCGCAGTGCTGAATGGTGCTTAAATTGTGATGCGAGTAGCGTCACAGTAAAACCCAGCTTTCTTGTACAAAGTGGTGATGG
One_42	42	Rep_One_MAP_Can_AG_to_CC	GTTGTTTAACATTCTTCACAATTTGCCGTCGTTTGCTTGCGAGTAGCAAGCGAGCAAAAAAGAAAGTAAAAAATTAAAAGCAGGACTGATGGAGCATATGTATATGTAGAAAAATACCCAGTCATGTGTTCTGATAGTGCTTGCATTCACATTGTGTCTTTTGTTATATGCAATAAAGTTCTTTTTAGTTTGTGCCTTTCTTTCGCCCTGCTGAATGGTGCTTAACCGTCTAGGCGAGTAGCCTAGGCGGAAAACCCAGCTTTCTTGTACAAAGTGGTGATGG
One_43	43	Rep_One_MAP_Can_CAG_to_ACG	GTTGTTTAACATTCTTCACAATTTGCCGTCGTTTATGCGCGAGTAGCGTATAAACAAAAAAGAAAGTAAAAAATTAAAAGCAGGACTGATGGAGCATATGTATATGTAGAAAAATACCCAGTCATGTGTTCTGATAGTGCTTGCATTCACATTGTGTCTTTTGTTATATGCAATAAAGTTCTTTTTAGTTTGTGCCTTTCTTTCGACGTGCTGAATGGTGCTTAAGTGGATGGGCGAGTAGCCCGTTCGCAAAACCCAGCTTTCTTGTACAAAGTGGTGATGG
One_44	44	Rep_One_MAP_Can_CAG_to_TCG	GTTGTTTAACATTCTTCACAATTTGCCGTCTGCGATCGGCGAGTAGCCGATTGTGAAAAAAGAAAGTAAAAAATTAAAAGCAGGACTGATGGAGCATATGTATATGTAGAAAAATACCCAGTCATGTGTTCTGATAGTGCTTGCATTCACATTGTGTCTTTTGTTATATGCAATAAAGTTCTTTTTAGTTTGTGCCTTTCTTTCGTCGTGCTGAATGGTGCTTAATATGATGGGCGAGTAGCCCGTTATGAAAACCCAGCTTTCTTGTACAAAGTGGTGATGG
One_45	45	Rep_One_MAP_Stem_1_1_Stem_1_2_compensated	GTTGTTTAACATTCTTCACAATTTGCCGTCCGATTTCGGCGAGTAGCTGAGATCGAAACCCTCCCTTAAAAAATTAAAAGCAGGACTGATGGAGCATATGTATATGTAGAAAAATACCCAGTCATGTGTTCTGATAGTGCTTGCATTCACATTGTGTCTTTTGTTATATGCAATAAAGTTCTTTTTAGTTTGTGCAGGGAGGGCGCAGTGCTGAATGGTGCTTAAGTATGGGTGCGAGTAGCACCCATACAAAACCCAGCTTTCTTGTACAAAGTGGTGATGG
One_46	46	Rep_One_MAP_Stem_2_1_Stem_2_2_compensated	GTTGTTTAACATTCTTCACAATTTGCCGTCCGAACGGAGCGAGTAGCTTCGTTTGAAAAAAGAAAGTAAACCCGGCCCCGCAGGACTGATGGAGCATATGTATATGTAGAAAAATACCCAGTCATGTGTTCTGATAGTGCTTGCATTCACATTGTGTCTTTTGTTATATGCAATAAAGTTCTGGGGAGGGGGTGCCTTTCTTTCGCAGTGCTGAATGGTGCTTAAGAGTCTCCGCGAGTAGCGGAGACTCAAAACCCAGCTTTCTTGTACAAAGTGGTGATGG
One_47	47	Rep_One_MAP_Stem_3_1_Stem_3_2_compensated	GTTGTTTAACATTCTTCACAATTTGCCGTCGCATCTACGCGAGTAGCGTAGGTGCAAAAAAGAAAGTAAAAAATTAAAAGCCTTCAGGATGGAGCATATGTATATGTAGAAAAATACCCAGTCATGTGTTCTGATAGTGCTTGCATTCACATTGTGTCTTTTGTTATATGCAATAACTGAAGTTTTAGTTTGTGCCTTTCTTTCGCAGTGCTGAATGGTGCTTAAGGCGGGAGGCGAGTAGCCTCTCGCTAAAACCCAGCTTTCTTGTACAAAGTGGTGATGG
One_48	48	Rep_One_MAP_Stem_4_1_Stem_4_2_compensated	GTTGTTTAACATTCTTCACAATTTGCCGTCTATTGGTCGCGAGTAGCGATTAATAAAAAAAGAAAGTAAAAAATTAAAAGCAGGACTGATTTCTACGCGTTATATGTAGAAAAATACCCAGTACGCGTAGAAGATAGTGCTTGCATTCACATTGTGTCTTTTGTTATATGCAATAAAGTTCTTTTTAGTTTGTGCCTTTCTTTCGCAGTGCTGAATGGTGCTTAACAGCTCTGGCGAGTAGCTAGGGTTGAAAACCCAGCTTTCTTGTACAAAGTGGTGATGG
One_49	49	Rep_One_MAP_Stem_5_1_Stem_5_2_compensated	GTTGTTTAACATTCTTCACAATTTGCCGTCGTTGTAGGGCGAGTAGCTCTATAACAAAAAAGAAAGTAAAAAATTAAAAGCAGGACTGATGGAGCATATGTATATTGCGAAAAAGCACCAGTCATGTGTTCTGATAGTGCTTGCATTCACATTGTGTCTTTTGTTATATGCAATAAAGTTCTTTTTAGTTTGTGCCTTTCTTTCGCAGTGCTGAATGGTGCTTAAGGTAGCCTGCGAGTAGCGGGCTGCCAAAACCCAGCTTTCTTGTACAAAGTGGTGATGG
One_50	50	Rep_One_MAP_Stem_6_1_Stem_6_2_compensated	GTTGTTTAACATTCTTCACAATTTGCCGTCGTTCGGAGGCGAGTAGCTTCTGAGCAAAAAAGAAAGTAAAAAATTAAAAGCAGGACTGATGGAGCATATGTATATGTAGAAAAATACCCAGTCATGTGTTCTGATAGTGCGGTACGTCACATTGTGTCTTTTGTTATCGTACCTAAAGTTCTTTTTAGTTTGTGCCTTTCTTTCGCAGTGCTGAATGGTGCTTAATACGCTTTGCGAGTAGCAAAGTGTAAAAACCCAGCTTTCTTGTACAAAGTGGTGATGG
One_51	51	Rep_One_MAP_Zipper_Mutant_all_stems_X_2_mutated	GTTGTTTAACATTCTTCACAATTTGCCGTCCTGATTTAGCGAGTAGCTAAATTAGAAAAAAGAAAGTAAAAAATTAAAAGCAGGACTGATGGAGCATATGTATATGTAGAAAAAGCACCAGTACGTGTGGAGGATAGTGCTTGCATTCACATTGTGTCTTTTGTTATCGTACCTAACTGGAGGGGGAGGGGGTGCAGGGAGGGCGCAGTGCTGAATGGTGCTTAAGATGCGGAGCGAGTAGCTCTGTGTCAAAACCCAGCTTTCTTGTACAAAGTGGTGATGG
One_52	52	Rep_One_MAP_Zipper_Mutant_Stem_1_2_mutant	GTTGTTTAACATTCTTCACAATTTGCCGTCGTTAGCAAGCGAGTAGCTTGCTAACAAAAAAGAAAGTAAAAAATTAAAAGCAGGACTGATGGAGCATATGTATATGTAGAAAAATACCCAGTCATGTGTTCTGATAGTGCTTGCATTCACATTGTGTCTTTTGTTATATGCAATAAAGTTCTTTTTAGTTTGTGCAGGGAGGGCGCAGTGCTGAATGGTGCTTAAGGACGGCCGCGAGTAGCGGCTGTCCAAAACCCAGCTTTCTTGTACAAAGTGGTGATGG
One_53	53	Rep_One_MAP_Zipper_Mutant_Stem_2_2_mutant	GTTGTTTAACATTCTTCACAATTTGCCGTCGGAGATTGGCGAGTAGCCAATTTCCAAAAAAGAAAGTAAAAAATTAAAAGCAGGACTGATGGAGCATATGTATATGTAGAAAAATACCCAGTCATGTGTTCTGATAGTGCTTGCATTCACATTGTGTCTTTTGTTATATGCAATAAAGTTCTGGGGAGGGGGTGCCTTTCTTTCGCAGTGCTGAATGGTGCTTAAATCGGGCTGCGAGTAGCGGTCCGGTAAAACCCAGCTTTCTTGTACAAAGTGGTGATGG
One_54	54	Rep_One_MAP_Zipper_Mutant_Stem_3_2_mutant	GTTGTTTAACATTCTTCACAATTTGCCGTCGTGTGCTGGCGAGTAGCTAGTGCACAAAAAAGAAAGTAAAAAATTAAAAGCAGGACTGATGGAGCATATGTATATGTAGAAAAATACCCAGTCATGTGTTCTGATAGTGCTTGCATTCACATTGTGTCTTTTGTTATATGCAATAACTGGAGTTTTAGTTTGTGCCTTTCTTTCGCAGTGCTGAATGGTGCTTAACTTGTTCCGCGAGTAGCGGAGCAAGAAAACCCAGCTTTCTTGTACAAAGTGGTGATGG
One_55	55	Rep_One_MAP_Zipper_Mutant_Stem_4_2_mutant	GTTGTTTAACATTCTTCACAATTTGCCGTCGACGTTTCGCGAGTAGCGGAGCGTCAAAAAAGAAAGTAAAAAATTAAAAGCAGGACTGATGGAGCATATGTATATGTAGAAAAATACCCAGTACGTGTGGAGGATAGTGCTTGCATTCACATTGTGTCTTTTGTTATATGCAATAAAGTTCTTTTTAGTTTGTGCCTTTCTTTCGCAGTGCTGAATGGTGCTTAAGAGTAGCGGCGAGTAGCTGCTATTCAAAACCCAGCTTTCTTGTACAAAGTGGTGATGG
One_56	56	Rep_One_MAP_Zipper_Mutant_Stem_5_2_mutant	GTTGTTTAACATTCTTCACAATTTGCCGTCGTGGTTCAGCGAGTAGCTGAACCACAAAAAAGAAAGTAAAAAATTAAAAGCAGGACTGATGGAGCATATGTATATGTAGAAAAAGCACCAGTCATGTGTTCTGATAGTGCTTGCATTCACATTGTGTCTTTTGTTATATGCAATAAAGTTCTTTTTAGTTTGTGCCTTTCTTTCGCAGTGCTGAATGGTGCTTAAGACAAGTTGCGAGTAGCAGTTTGTCAAAACCCAGCTTTCTTGTACAAAGTGGTGATGG
One_57	57	Rep_One_MAP_Zipper_Mutant_Stem_6_2_mutant	GTTGTTTAACATTCTTCACAATTTGCCGTCCGTGCATGGCGAGTAGCCATGCACGAAAAAAGAAAGTAAAAAATTAAAAGCAGGACTGATGGAGCATATGTATATGTAGAAAAATACCCAGTCATGTGTTCTGATAGTGCTTGCATTCACATTGTGTCTTTTGTTATCGTACCTAAAGTTCTTTTTAGTTTGTGCCTTTCTTTCGCAGTGCTGAATGGTGCTTAACCCTGTTGGCGAGTAGCCGATAGGGAAAACCCAGCTTTCTTGTACAAAGTGGTGATGG
One_58	58	Rep_One_MAP_Zipper_Mutant_Stem_1_1_Stem_2_1_mutant	GTTGTTTAACATTCTTCACAATTTGCCGTCGGTTATTGGCGAGTAGCCGGTAGCCAAACCCTCCCTTAAACCCGGCCCCGCAGGACTGATGGAGCATATGTATATGTAGAAAAATACCCAGTCATGTGTTCTGATAGTGCTTGCATTCACATTGTGTCTTTTGTTATATGCAATAAAGTTCTTTTTAGTTTGTGCCTTTCTTTCGCAGTGCTGAATGGTGCTTAAGTGGTGGTGCGAGTAGCATTATCACAAAACCCAGCTTTCTTGTACAAAGTGGTGATGG
One_59	59	Rep_One_MAP_Zipper_Mutant_Stem_1_1_Stem_3_1_mutant	GTTGTTTAACATTCTTCACAATTTGCCGTCGGCTATATGCGAGTAGCGTGTGGTCAAACCCTCCCTTAAAAAATTAAAAGCCTTCAGGATGGAGCATATGTATATGTAGAAAAATACCCAGTCATGTGTTCTGATAGTGCTTGCATTCACATTGTGTCTTTTGTTATATGCAATAAAGTTCTTTTTAGTTTGTGCCTTTCTTTCGCAGTGCTGAATGGTGCTTAAGTTACTTTGCGAGTAGCAAAGTAACAAAACCCAGCTTTCTTGTACAAAGTGGTGATGG
One_60	60	Rep_One_MAP_Zipper_Mutant_Stem_1_1_Stem_4_1_mutant	GTTGTTTAACATTCTTCACAATTTGCCGTCCTATATAGGCGAGTAGCTTATATGGAAACCCTCCCTTAAAAAATTAAAAGCAGGACTGATTTCTACGCGTTATATGTAGAAAAATACCCAGTCATGTGTTCTGATAGTGCTTGCATTCACATTGTGTCTTTTGTTATATGCAATAAAGTTCTTTTTAGTTTGTGCCTTTCTTTCGCAGTGCTGAATGGTGCTTAAGCTCGTTAGCGAGTAGCTGACGAGCAAAACCCAGCTTTCTTGTACAAAGTGGTGATGG
One_61	61	Rep_One_MAP_Zipper_Mutant_Stem_1_1_Stem_5_1_mutant	GTTGTTTAACATTCTTCACAATTTGCCGTCGGCTAATTGCGAGTAGCAATTGGCCAAACCCTCCCTTAAAAAATTAAAAGCAGGACTGATGGAGCATATGTATATTGCGAAAAATACCCAGTCATGTGTTCTGATAGTGCTTGCATTCACATTGTGTCTTTTGTTATATGCAATAAAGTTCTTTTTAGTTTGTGCCTTTCTTTCGCAGTGCTGAATGGTGCTTAACAGGGATTGCGAGTAGCAATCCTTGAAAACCCAGCTTTCTTGTACAAAGTGGTGATGG
One_62	62	Rep_One_MAP_Zipper_Mutant_Stem_1_1_Stem_6_1_mutant	GTTGTTTAACATTCTTCACAATTTGCCGTCGCGGTCTAGCGAGTAGCTAGATCGTAAACCCTCCCTTAAAAAATTAAAAGCAGGACTGATGGAGCATATGTATATGTAGAAAAATACCCAGTCATGTGTTCTGATAGTGCGGTACGTCACATTGTGTCTTTTGTTATATGCAATAAAGTTCTTTTTAGTTTGTGCCTTTCTTTCGCAGTGCTGAATGGTGCTTAAGCCGATTGGCGAGTAGCTAGTTGGCAAAACCCAGCTTTCTTGTACAAAGTGGTGATGG
One_63	63	Rep_One_MAP_Zipper_Mutant_Stem_2_1_Stem_3_1_mutant	GTTGTTTAACATTCTTCACAATTTGCCGTCTATCACCAGCGAGTAGCTGGTGATAAAAAAAGAAAGTAAACCCGGCCCCGCCTTCAGGATGGAGCATATGTATATGTAGAAAAATACCCAGTCATGTGTTCTGATAGTGCTTGCATTCACATTGTGTCTTTTGTTATATGCAATAAAGTTCTTTTTAGTTTGTGCCTTTCTTTCGCAGTGCTGAATGGTGCTTAACCCTCACCGCGAGTAGCGGTGAGGGAAAACCCAGCTTTCTTGTACAAAGTGGTGATGG
One_64	64	Rep_One_MAP_Zipper_Mutant_Stem_2_1_Stem_4_1_mutant	GTTGTTTAACATTCTTCACAATTTGCCGTCCGGCATTCGCGAGTAGCGAATGTCGAAAAAAGAAAGTAAACCCGGCCCCGCAGGACTGATTTCTACGCGTTATATGTAGAAAAATACCCAGTCATGTGTTCTGATAGTGCTTGCATTCACATTGTGTCTTTTGTTATATGCAATAAAGTTCTTTTTAGTTTGTGCCTTTCTTTCGCAGTGCTGAATGGTGCTTAAGCATTCAGGCGAGTAGCTTGAATGTAAAACCCAGCTTTCTTGTACAAAGTGGTGATGG
One_65	65	Rep_One_MAP_Zipper_Mutant_Stem_2_1_Stem_5_1_mutant	GTTGTTTAACATTCTTCACAATTTGCCGTCGGATGCGGGCGAGTAGCCTGTATCCAAAAAAGAAAGTAAACCCGGCCCCGCAGGACTGATGGAGCATATGTATATTGCGAAAAATACCCAGTCATGTGTTCTGATAGTGCTTGCATTCACATTGTGTCTTTTGTTATATGCAATAAAGTTCTTTTTAGTTTGTGCCTTTCTTTCGCAGTGCTGAATGGTGCTTAAATTAGATTGCGAGTAGCGATCTAATAAAACCCAGCTTTCTTGTACAAAGTGGTGATGG
One_66	66	Rep_One_MAP_Zipper_Mutant_Stem_2_1_Stem_6_1_mutant	GTTGTTTAACATTCTTCACAATTTGCCGTCGGAATTATGCGAGTAGCGTAATTCTAAAAAAGAAAGTAAACCCGGCCCCGCAGGACTGATGGAGCATATGTATATGTAGAAAAATACCCAGTCATGTGTTCTGATAGTGCGGTACGTCACATTGTGTCTTTTGTTATATGCAATAAAGTTCTTTTTAGTTTGTGCCTTTCTTTCGCAGTGCTGAATGGTGCTTAATGCGATCGGCGAGTAGCCGATTGTGAAAACCCAGCTTTCTTGTACAAAGTGGTGATGG
One_67	67	Rep_One_MAP_Zipper_Mutant_Stem_3_1_Stem_4_1_mutant	GTTGTTTAACATTCTTCACAATTTGCCGTCGAGCACGCGCGAGTAGCGTGTGCTCAAAAAAGAAAGTAAAAAATTAAAAGCCTTCAGGATTTCTACGCGTTATATGTAGAAAAATACCCAGTCATGTGTTCTGATAGTGCTTGCATTCACATTGTGTCTTTTGTTATATGCAATAAAGTTCTTTTTAGTTTGTGCCTTTCTTTCGCAGTGCTGAATGGTGCTTAAGACGTTTCGCGAGTAGCGGAGCGTCAAAACCCAGCTTTCTTGTACAAAGTGGTGATGG
One_68	68	Rep_One_MAP_Zipper_Mutant_Stem_3_1_Stem_5_1_mutant	GTTGTTTAACATTCTTCACAATTTGCCGTCAGCGATTCGCGAGTAGCGGATCGCTAAAAAAGAAAGTAAAAAATTAAAAGCCTTCAGGATGGAGCATATGTATATTGCGAAAAATACCCAGTCATGTGTTCTGATAGTGCTTGCATTCACATTGTGTCTTTTGTTATATGCAATAAAGTTCTTTTTAGTTTGTGCCTTTCTTTCGCAGTGCTGAATGGTGCTTAACCTTGTGGGCGAGTAGCCCGCGAGGAAAACCCAGCTTTCTTGTACAAAGTGGTGATGG
One_69	69	Rep_One_MAP_Zipper_Mutant_Stem_3_1_Stem_6_1_mutant	GTTGTTTAACATTCTTCACAATTTGCCGTCTCGTACGGGCGAGTAGCTTGTATGAAAAAAAGAAAGTAAAAAATTAAAAGCCTTCAGGATGGAGCATATGTATATGTAGAAAAATACCCAGTCATGTGTTCTGATAGTGCGGTACGTCACATTGTGTCTTTTGTTATATGCAATAAAGTTCTTTTTAGTTTGTGCCTTTCTTTCGCAGTGCTGAATGGTGCTTAAGCTCACCGGCGAGTAGCCGGTGAGCAAAACCCAGCTTTCTTGTACAAAGTGGTGATGG
One_70	70	Rep_One_MAP_Zipper_Mutant_Stem_4_1_Stem_5_1_mutant	GTTGTTTAACATTCTTCACAATTTGCCGTCCAGGAGTCGCGAGTAGCGGCTCCTGAAAAAAGAAAGTAAAAAATTAAAAGCAGGACTGATTTCTACGCGTTATATTGCGAAAAATACCCAGTCATGTGTTCTGATAGTGCTTGCATTCACATTGTGTCTTTTGTTATATGCAATAAAGTTCTTTTTAGTTTGTGCCTTTCTTTCGCAGTGCTGAATGGTGCTTAAGAGGGTTCGCGAGTAGCGAGCTCTCAAAACCCAGCTTTCTTGTACAAAGTGGTGATGG
One_71	71	Rep_One_MAP_Zipper_Mutant_Stem_4_1_Stem_6_1_mutant	GTTGTTTAACATTCTTCACAATTTGCCGTCGGCGGCGGGCGAGTAGCTCGTTGCCAAAAAAGAAAGTAAAAAATTAAAAGCAGGACTGATTTCTACGCGTTATATGTAGAAAAATACCCAGTCATGTGTTCTGATAGTGCGGTACGTCACATTGTGTCTTTTGTTATATGCAATAAAGTTCTTTTTAGTTTGTGCCTTTCTTTCGCAGTGCTGAATGGTGCTTAAGGTCCTCGGCGAGTAGCTGAGGGCCAAAACCCAGCTTTCTTGTACAAAGTGGTGATGG
One_72	72	Rep_One_MAP_Zipper_Mutant_Stem_5_1_Stem_6_1_mutant	GTTGTTTAACATTCTTCACAATTTGCCGTCTCTTGTTTGCGAGTAGCGAGCAAGAAAAAAAGAAAGTAAAAAATTAAAAGCAGGACTGATGGAGCATATGTATATTGCGAAAAATACCCAGTCATGTGTTCTGATAGTGCGGTACGTCACATTGTGTCTTTTGTTATATGCAATAAAGTTCTTTTTAGTTTGTGCCTTTCTTTCGCAGTGCTGAATGGTGCTTAAGTATGACCGCGAGTAGCGGTCATGCAAAACCCAGCTTTCTTGTACAAAGTGGTGATGG
One_73	73	Rep_One_MAP_all_Stem_X_1_compensated_by_Stem_X_2	GTTGTTTAACATTCTTCACAATTTGCCGTCCGATTATGGCGAGTAGCCATAGTCGAAACCCTCCCTTAAACCCGGCCCCGCCTTCAGGATTTCTACGCGTTATATTGCGAAAAAGCACCAGTACGCGTAGAAGATAGTGCGGTACGTCACATTGTGTCTTTTGTTATCGTACCTAACTGAAGGGGGAGGGGGTGCAGGGAGGGCGCAGTGCTGAATGGTGCTTAAGGTTTCGCGCGAGTAGCGCGAGACCAAAACCCAGCTTTCTTGTACAAAGTGGTGATGG
One_74	74	Rep_One_MAP_Can_PY_C3SS_FAM_Can	GTTGTTTAACATTCTTCACAATTTGCCGTCCAATGTTGGCGAGTAGCCAACGTTGAAAAAAGAAAGTAAAAAATTAAAAGCAGGACTGATGGAGCATATGTATATGTAGAAAAATACCCAGTCATGTGTTCTGATAGTGCTTGCATTCACATTGTGTCTTTTGTTATATTTGTGCCTTTCTTTCGCAGTCTCCTCCCTCTGCCCACAGTGCTGAATGGTGCTTAACCTCGATTGCGAGTAGCAATCGAGGAAAACCCAGCTTTCTTGTACAAAGTGGTGATGG
One_75	75	Rep_One_MAP_Duplicated_Canonical_Py_Tract	GTTGTTTAACATTCTTCACAATTTGCCGTCGTCGGATTGCGAGTAGCAATCTGGCAAAAAAGAAAGTAAAAAATTAAAAGCAGGACTGATGGAGCATATGTATATGTAGAAAAATACCCAGTCATGTGTTCTGATAGTGCTTGCATTCACATTGTGTCTTTTGTTATATTTGTGCCTTTCTTTCGCAGTTTGTGCCTTTCTTTCGCAGTGCTGAATGGTGCTTAAGTGGCTGGGCGAGTAGCTCAGTTGTAAAACCCAGCTTTCTTGTACAAAGTGGTGATGG
One_76	76	Rep_One_MAP_Dupped_C3SS_Py	GTTGTTTAACATTCTTCACAATTTGCCGTCGGTTCGGTGCGAGTAGCACCGAACCAAAAAAGAAAGTAAAAAATTAAAAGCAGGACTGATGGAGCATATGTATATGTAGAAAAATACCCAGTCATGTGTTCTGATAGTGCTTGCATTCACATTGTGTCTTTTGTTATATGCAATAAAGTTCTTTTTAGTGCAATAAAGTTCTTTTTAGTGCTGAATGGTGCTTAAGGTATGAGGCGAGTAGCCTCATACCAAAACCCAGCTTTCTTGTACAAAGTGGTGATGG
One_77	77	Rep_One_MAP_FAM193_C3SS_PY	GTTGTTTAACATTCTTCACAATTTGCCGTCTTGAACTGGCGAGTAGCTAGTTTGGAAAAAAGAAAGTAAAAAATTAAAAGCAGGACTGATGGAGCATATGTATATGTAGAAAAATACCCAGTCATGTGTTCTGATAGTGCTTGCATTCACATTGTGTCTTTTGTTATATCTCCTCCCTCTGCCCACAGTTTGTGCCTTTCTTTCGCAGTGCTGAATGGTGCTTAAGAGCGTTTGCGAGTAGCGGATGCTTAAAACCCAGCTTTCTTGTACAAAGTGGTGATGG
One_78	78	Rep_One_MAP_FAM193B_Both_PY	GTTGTTTAACATTCTTCACAATTTGCCGTCGCGTCTTAGCGAGTAGCTGAGGCGTAAAAAAGAAAGTAAAAAATTAAAAGCAGGACTGATGGAGCATATGTATATGTAGAAAAATACCCAGTCATGTGTTCTGATAGTGCTTGCATTCACATTGTGTCTTTTGTTATATCTCCTCCCTCTGCCCACAGTCTCCTCCCTCTGCCCACAGTGCTGAATGGTGCTTAAGGGTCGTTGCGAGTAGCGATGACCCAAAACCCAGCTTTCTTGTACAAAGTGGTGATGG
One_79	79	Rep_One_MAP_FAM193B_Canonical_PY	GTTGTTTAACATTCTTCACAATTTGCCGTCGGCTGGGTGCGAGTAGCACTTAGTCAAAAAAGAAAGTAAAAAATTAAAAGCAGGACTGATGGAGCATATGTATATGTAGAAAAATACCCAGTCATGTGTTCTGATAGTGCTTGCATTCACATTGTGTCTTTTGTTATATGCAATAAAGTTCTTTTTAGTCTCCTCCCTCTGCCCACAGTGCTGAATGGTGCTTAAGAGCGAAGGCGAGTAGCTTTCGCTTAAAACCCAGCTTTCTTGTACAAAGTGGTGATGG
One_80	80	Rep_One_MAP_FAM_C3SS_C3SS_Canonical	GTTGTTTAACATTCTTCACAATTTGCCGTCCCGGGTCTGCGAGTAGCAGACTTGGAAAAAAGAAAGTAAAAAATTAAAAGCAGGACTGATGGAGCATATGTATATGTAGAAAAATACCCAGTCATGTGTTCTGATAGTGCTTGCATTCACATTGTGTCTTTTGTTATATCTCCTCCCTCTGCCCACAGTGCAATAAAGTTCTTTTTAGTGCTGAATGGTGCTTAATACTGGCAGCGAGTAGCTGCTGGTAAAAACCCAGCTTTCTTGTACAAAGTGGTGATGG
One_81	81	Rep_One_MAP_IQGAP_C3SS_PY	GTTGTTTAACATTCTTCACAATTTGCCGTCCTCCAAGCGCGAGTAGCGTTTGGAGAAAAAAGAAAGTAAAAAATTAAAAGCAGGACTGATGGAGCATATGTATATGTAGAAAAATACCCAGTCATGTGTTCTGATAGTGCTTGCATTCACATTGTGTCTTTTGTTATACAGGTTCCCTTTCAATGGAGTTTGTGCCTTTCTTTCGCAGTGCTGAATGGTGCTTAAGGCCAGGGGCGAGTAGCCCCTGGTCAAAACCCAGCTTTCTTGTACAAAGTGGTGATGG
One_82	82	Rep_One_MAP_IQGAP_Can_Can_C3SS	GTTGTTTAACATTCTTCACAATTTGCCGTCCTACGGTTGCGAGTAGCGGCTGTAGAAAAAAGAAAGTAAAAAATTAAAAGCAGGACTGATGGAGCATATGTATATGTAGAAAAATACCCAGTCATGTGTTCTGATAGTGCTTGCATTCACATTGTGTCTTTTGTTATATTTGTGCCTTTCTTTCGCAGCAGGTTCCCTTTCAATGGAGTGCTGAATGGTGCTTAACCCGAATCGCGAGTAGCGATTTGGGAAAACCCAGCTTTCTTGTACAAAGTGGTGATGG
One_83	83	Rep_One_MAP_IQGAP_Canonical_Py	GTTGTTTAACATTCTTCACAATTTGCCGTCCGCATGGTGCGAGTAGCGCCGTGCGAAAAAAGAAAGTAAAAAATTAAAAGCAGGACTGATGGAGCATATGTATATGTAGAAAAATACCCAGTCATGTGTTCTGATAGTGCTTGCATTCACATTGTGTCTTTTGTTATATGCAATAAAGTTCTTTTTAGCAGGTTCCCTTTCAATGGAGTGCTGAATGGTGCTTAACATGGTCAGCGAGTAGCTGACCATGAAAACCCAGCTTTCTTGTACAAAGTGGTGATGG
One_84	84	Rep_One_MAP_IQGAP_C3SS_C3SS_Canonical	GTTGTTTAACATTCTTCACAATTTGCCGTCCTACAGAGGCGAGTAGCCTTTGTAGAAAAAAGAAAGTAAAAAATTAAAAGCAGGACTGATGGAGCATATGTATATGTAGAAAAATACCCAGTCATGTGTTCTGATAGTGCTTGCATTCACATTGTGTCTTTTGTTATACAGGTTCCCTTTCAATGGAGTGCAATAAAGTTCTTTTTAGTGCTGAATGGTGCTTAACGATCGTGGCGAGTAGCCGCGGTTGAAAACCCAGCTTTCTTGTACAAAGTGGTGATGG
One_85	85	Rep_One_MAP_Zipper_Mutant_all_stems_X_1_mutated	GTTGTTTAACATTCTTCACAATTTGCCGTCCACTGGGCGCGAGTAGCGTCCGGTGAAACCCTCCCTTAAACCCGGCCCCGCCTTCAGGATTTCTACGCGTTATATTGCGAAAAATACCCAGTCATGTGTTCTGATAGTGCGGTACGTCACATTGTGTCTTTTGTTATATGCAATAAAGTTCTTTTTAGTTTGTGCCTTTCTTTCGCAGTGCTGAATGGTGCTTAACACGACTAGCGAGTAGCTGGTTGTGAAAACCCAGCTTTCTTGTACAAAGTGGTGATGG
One_86	86	Rep_One_MAP_Zipper_Mutant_Stem_1_1_mutant	GTTGTTTAACATTCTTCACAATTTGCCGTCCTTTCTGTGCGAGTAGCGCAGAAAGAAACCCTCCCTTAAAAAATTAAAAGCAGGACTGATGGAGCATATGTATATGTAGAAAAATACCCAGTCATGTGTTCTGATAGTGCTTGCATTCACATTGTGTCTTTTGTTATATGCAATAAAGTTCTTTTTAGTTTGTGCCTTTCTTTCGCAGTGCTGAATGGTGCTTAACGGTATTTGCGAGTAGCAAGTACCGAAAACCCAGCTTTCTTGTACAAAGTGGTGATGG
One_87	87	Rep_One_MAP_Zipper_Mutant_Stem_2_1_mutant	GTTGTTTAACATTCTTCACAATTTGCCGTCGTCGCTTTGCGAGTAGCGAAGCGATAAAAAAGAAAGTAAACCCGGCCCCGCAGGACTGATGGAGCATATGTATATGTAGAAAAATACCCAGTCATGTGTTCTGATAGTGCTTGCATTCACATTGTGTCTTTTGTTATATGCAATAAAGTTCTTTTTAGTTTGTGCCTTTCTTTCGCAGTGCTGAATGGTGCTTAAAGCGTCATGCGAGTAGCATGACGCTAAAACCCAGCTTTCTTGTACAAAGTGGTGATGG
One_88	88	Rep_One_MAP_Zipper_Mutant_Stem_3_1_mutant	GTTGTTTAACATTCTTCACAATTTGCCGTCCTTAATACGCGAGTAGCGTATTGAGAAAAAAGAAAGTAAAAAATTAAAAGCCTTCAGGATGGAGCATATGTATATGTAGAAAAATACCCAGTCATGTGTTCTGATAGTGCTTGCATTCACATTGTGTCTTTTGTTATATGCAATAAAGTTCTTTTTAGTTTGTGCCTTTCTTTCGCAGTGCTGAATGGTGCTTAACCCACTTGGCGAGTAGCCAGGTGGGAAAACCCAGCTTTCTTGTACAAAGTGGTGATGG
One_89	89	Rep_One_MAP_Zipper_Mutant_Stem_4_1_mutant	GTTGTTTAACATTCTTCACAATTTGCCGTCCTGTTTACGCGAGTAGCGTGGATAGAAAAAAGAAAGTAAAAAATTAAAAGCAGGACTGATTTCTACGCGTTATATGTAGAAAAATACCCAGTCATGTGTTCTGATAGTGCTTGCATTCACATTGTGTCTTTTGTTATATGCAATAAAGTTCTTTTTAGTTTGTGCCTTTCTTTCGCAGTGCTGAATGGTGCTTAAGTAGAGTTGCGAGTAGCGGCTTTGCAAAACCCAGCTTTCTTGTACAAAGTGGTGATGG
One_90	90	Rep_One_MAP_Zipper_Mutant_Stem_5_1_mutant	GTTGTTTAACATTCTTCACAATTTGCCGTCGTTCCTGGGCGAGTAGCCCAGGAACAAAAAAGAAAGTAAAAAATTAAAAGCAGGACTGATGGAGCATATGTATATTGCGAAAAATACCCAGTCATGTGTTCTGATAGTGCTTGCATTCACATTGTGTCTTTTGTTATATGCAATAAAGTTCTTTTTAGTTTGTGCCTTTCTTTCGCAGTGCTGAATGGTGCTTAAACCATAGAGCGAGTAGCTCTATGGTAAAACCCAGCTTTCTTGTACAAAGTGGTGATGG
One_91	91	Rep_One_MAP_Zipper_Mutant_Stem_6_1_mutant	GTTGTTTAACATTCTTCACAATTTGCCGTCTATGTGGTGCGAGTAGCATTATATAAAAAAAGAAAGTAAAAAATTAAAAGCAGGACTGATGGAGCATATGTATATGTAGAAAAATACCCAGTCATGTGTTCTGATAGTGCGGTACGTCACATTGTGTCTTTTGTTATATGCAATAAAGTTCTTTTTAGTTTGTGCCTTTCTTTCGCAGTGCTGAATGGTGCTTAAGATCTATTGCGAGTAGCAATGGATCAAAACCCAGCTTTCTTGTACAAAGTGGTGATGG
One_92	92	Rep_One_MAP_RBP_Block_One_RBP_Block_four_au_rich	GTTGTTTAACATTCTTCACAATTTGCCGTCGAGTCTCCGCGAGTAGCGGAGACTCAAAAAAGAAAGTAAAAAATTAAAAATATATATATATATACATATGTATATGTAGAAAAATACCCAGTCATGTGTTCTGATAGTGCTTGCATTCACATTGTGTCTTTTGTTATATGCAATAAAGATATATATAGTTTGTGCCTTTCTTTCGCAGTGCTGAATGGTGCTTAAGGTGGGTTGCGAGTAGCGACTCATCAAAACCCAGCTTTCTTGTACAAAGTGGTGATGG
One_93	93	Rep_One_MAP_RBP_Block_One_RBP_Block_four_shuffle	GTTGTTTAACATTCTTCACAATTTGCCGTCGCCGTGTTGCGAGTAGCAACACGGTAAAAAAGAAAGTAAAAAATTAAAAGAGAGCTGAGCTGAGCATATGTATATGTAGAAAAATACCCAGTCATGTGTTCTGATAGTGCTTGCATTCACATTGTGTCTTTTGTTATATGCAATAAAGTTTTTTCTAGTTTGTGCCTTTCTTTCGCAGTGCTGAATGGTGCTTAAGTTCAGTCGCGAGTAGCGACTGGGCAAAACCCAGCTTTCTTGTACAAAGTGGTGATGG
One_94	94	Rep_One_MAP_RBP_Block_One_RBP_Block_three_au_rich	GTTGTTTAACATTCTTCACAATTTGCCGTCCATGGCAGGCGAGTAGCTTGCTATGAAAAAAGAAAGTAAAAAATTAAAAATATATATATATATACATATGTATATGTAGAAAAATACCCAGTCATATATATAGATAGTGCTTGCATTCACATTGTGTCTTTTGTTATATGCAATAAAGTTCTTTTTAGTTTGTGCCTTTCTTTCGCAGTGCTGAATGGTGCTTAATTAGATGAGCGAGTAGCTTATCTAGAAAACCCAGCTTTCTTGTACAAAGTGGTGATGG
One_95	95	Rep_One_MAP_RBP_Block_One_RBP_Block_three_shuffle	GTTGTTTAACATTCTTCACAATTTGCCGTCGCGGCGGGGCGAGTAGCCTCGCTGCAAAAAAGAAAGTAAAAAATTAAAAGCGAGACTAGGATGGCATATGTATATGTAGAAAAATACCCAGTCGTTCATGTTGATAGTGCTTGCATTCACATTGTGTCTTTTGTTATATGCAATAAAGTTCTTTTTAGTTTGTGCCTTTCTTTCGCAGTGCTGAATGGTGCTTAACTGGCCCTGCGAGTAGCAGGGTCAGAAAACCCAGCTTTCTTGTACAAAGTGGTGATGG
One_96	96	Rep_One_MAP_RBP_Block_One_RBP_Block_Two_au_rich	GTTGTTTAACATTCTTCACAATTTGCCGTCACAGTGGTGCGAGTAGCACTACTGTAAAAAAGAAAGTAAAAAATTAAAAATATATATATATATACAATATATATAGTAGAAAAATACCCAGTCATGTGTTCTGATAGTGCTTGCATTCACATTGTGTCTTTTGTTATATGCAATAAAGTTCTTTTTAGTTTGTGCCTTTCTTTCGCAGTGCTGAATGGTGCTTAAGGCGGCGGGCGAGTAGCTCGTTGCCAAAACCCAGCTTTCTTGTACAAAGTGGTGATGG
One_97	97	Rep_One_MAP_RBP_Block_One_RBP_Block_Two_shuffle	GTTGTTTAACATTCTTCACAATTTGCCGTCGTCAGGTCGCGAGTAGCGACCTGATAAAAAAGAAAGTAAAAAATTAAAAGAGCTGCTGAAGGAGCATGTATATATGTAGAAAAATACCCAGTCATGTGTTCTGATAGTGCTTGCATTCACATTGTGTCTTTTGTTATATGCAATAAAGTTCTTTTTAGTTTGTGCCTTTCTTTCGCAGTGCTGAATGGTGCTTAAGGACACGTGCGAGTAGCGCGTGTCCAAAACCCAGCTTTCTTGTACAAAGTGGTGATGG
One_98	98	Rep_One_MAP_RBP_Block_three_RBP_Block_four_au_rich	GTTGTTTAACATTCTTCACAATTTGCCGTCATGCGTCGGCGAGTAGCCGACGCGTAAAAAAGAAAGTAAAAAATTAAAAGCAGGACTGATGGAGCATATGTATATGTAGAAAAATACCCAGTCATATATATAGATAGTGCTTGCATTCACATTGTGTCTTTTGTTATATGCAATAAAGATATATATAGTTTGTGCCTTTCTTTCGCAGTGCTGAATGGTGCTTAACTTTATTTGCGAGTAGCGGGTGAAGAAAACCCAGCTTTCTTGTACAAAGTGGTGATGG
One_99	99	Rep_One_MAP_RBP_Block_three_RBP_Block_four_shuffle	GTTGTTTAACATTCTTCACAATTTGCCGTCGGAGGGAGGCGAGTAGCTTTCCTCCAAAAAAGAAAGTAAAAAATTAAAAGCAGGACTGATGGAGCATATGTATATGTAGAAAAATACCCAGTCGTTCGTATTGATAGTGCTTGCATTCACATTGTGTCTTTTGTTATATGCAATAAAGTTCTTTTTAGTTTGTGCCTTTCTTTCGCAGTGCTGAATGGTGCTTAAGCAGTGTCGCGAGTAGCGACGCTGCAAAACCCAGCTTTCTTGTACAAAGTGGTGATGG
One_100	100	Rep_One_MAP_RBP_Block_Two_RBP_Block_four_au_rich	GTTGTTTAACATTCTTCACAATTTGCCGTCGCGCTCATGCGAGTAGCGTGAGTGCAAAAAAGAAAGTAAAAAATTAAAAGCAGGACTGATGGAGCAATATATATAGTAGAAAAATACCCAGTCATGTGTTCTGATAGTGCTTGCATTCACATTGTGTCTTTTGTTATATGCAATAAAGATATATATAGTTTGTGCCTTTCTTTCGCAGTGCTGAATGGTGCTTAACGTCTTCGGCGAGTAGCCGAAGATGAAAACCCAGCTTTCTTGTACAAAGTGGTGATGG
One_101	101	Rep_One_MAP_RBP_Block_Two_RBP_Block_four_shuffle	GTTGTTTAACATTCTTCACAATTTGCCGTCGCCTAGCCGCGAGTAGCGGCTGGGTAAAAAAGAAAGTAAAAAATTAAAAGCAGGACTGATGGAGCATATATATGTGTAGAAAAATACCCAGTCATGTGTTCTGATAGTGCTTGCATTCACATTGTGTCTTTTGTTATATGCAATAAAGCTTTTTTTAGTTTGTGCCTTTCTTTCGCAGTGCTGAATGGTGCTTAAGTTGTCCAGCGAGTAGCTGGATGGCAAAACCCAGCTTTCTTGTACAAAGTGGTGATGG
One_102	102	Rep_One_MAP_RBP_Block_Two_RBP_Block_three_au_rich	GTTGTTTAACATTCTTCACAATTTGCCGTCGGGATGCTGCGAGTAGCAGCATCCCAAAAAAGAAAGTAAAAAATTAAAAGCAGGACTGATGGAGCAATATATATAGTAGAAAAATACCCAGTCATATATATAGATAGTGCTTGCATTCACATTGTGTCTTTTGTTATATGCAATAAAGTTCTTTTTAGTTTGTGCCTTTCTTTCGCAGTGCTGAATGGTGCTTAACTCGCGCAGCGAGTAGCTGTGCGAGAAAACCCAGCTTTCTTGTACAAAGTGGTGATGG
One_103	103	Rep_One_MAP_RBP_Block_Two_RBP_Block_three_shuffle	GTTGTTTAACATTCTTCACAATTTGCCGTCTCTTTATAGCGAGTAGCTGTAAAGAAAAAAAGAAAGTAAAAAATTAAAAGCAGGACTGATGGAGCATATGTATATGTAGAAAAATACCCAGTCGTGTATTCTGATAGTGCTTGCATTCACATTGTGTCTTTTGTTATATGCAATAAAGTTCTTTTTAGTTTGTGCCTTTCTTTCGCAGTGCTGAATGGTGCTTAACTTCTAGGGCGAGTAGCCCTAGAGGAAAACCCAGCTTTCTTGTACAAAGTGGTGATGG
One_104	104	Rep_One_AT_to_GC_MAP_10pct_mutant_1	GTTGTTTAACATTCTTCACAATTTGCCGTCGGTCTTGGGCGAGTAGCCCGAGGTTAAAAGAGCCAGTAAAAAATGCAAAGCAGGACTGATGGAGCATATGTATATGTAGAAAAATACCCAGTCATGTGGTCTGATAGTGCTCGCATTCACATTGTGTCTTTTGTTATATGCAATAAAGTTCTTTTTAGTTTGTGCCTTTCTTTCGCAGTGCTGAATGGTGCTTAAGCATCCTTGCGAGTAGCAGGGATGCAAAACCCAGCTTTCTTGTACAAAGTGGTGATGG
One_105	105	Rep_One_AT_to_GC_MAP_10pct_mutant_2	GTTGTTTAACATTCTTCACAATTTGCCGTCAAGGGCTGGCGAGTAGCTAGTCCTTAAAAACGAAAGTAAAAAATTAAAAGCAGGACTGATGGGGCATATGTATATGCAGCAAAATACCCAGTCATGTGTTCTGATAGCGCTTGCGTTCACATTGTGTCTTTTGTGATATGCAATAAAGTTCTTTTTAGTTTGTGCCTTTCTTTCGCAGTGCTGAATGGTGCTTAAGAGCACGCGCGAGTAGCGTGTGCTCAAAACCCAGCTTTCTTGTACAAAGTGGTGATGG
One_106	106	Rep_One_AT_to_GC_MAP_10pct_mutant_3	GTTGTTTAACATTCTTCACAATTTGCCGTCTCATCTGGGCGAGTAGCCTGGGTGAAAAACAGAAAGTAAAAAATTAAAAGCAGGACTGATGGAGCACATGCATATGTCGAAAACTACCCAGTCATGTGCTCTGATAGTGCTTGCATTCACATTGGGTCTTTTGTTATATGCAATAAAGTTCTTTTTAGTTTGTGCCTTTCTTTCGCAGTGCTGAATGGTGCTTAATCTTGGGTGCGAGTAGCGCCTAGGAAAAACCCAGCTTTCTTGTACAAAGTGGTGATGG
One_107	107	Rep_One_AT_to_GC_MAP_10pct_mutant_4	GTTGTTTAACATTCTTCACAATTTGCCGTCCTGGACGAGCGAGTAGCTCGTTTAGAAAAAAGAAAGTGAAAAATTAAAAGCAGGACTGCTGGAGCATATGCATAGGTAGAAAAACACCCAGTCATGTGTTCTGCTAGTGCTTGCATTCACATTGTGTCGTTTGTTATATGCAATAAAGTTCTTTTTAGTTTGTGCCTTTCTTTCGCAGTGCTGAATGGTGCTTAACTACGGTTGCGAGTAGCGGCTGTAGAAAACCCAGCTTTCTTGTACAAAGTGGTGATGG
One_108	108	Rep_One_AT_to_GC_MAP_10pct_mutant_5	GTTGTTTAACATTCTTCACAATTTGCCGTCGCTCGTTAGCGAGTAGCTGACGAGCAAAAAAGAAAGTAAAAAATTAAAAGCAGGACTGATGGAGCATATGTATATGTGGAAAAATACCCCGTCATGGGTTCTGGTAGTGCTTGCCTTCACATTGTGTCTTTTGCTCTATGCAATAAAGTTCTTTTTAGTTTGTGCCTTTCTTTCGCAGTGCTGAATGGTGCTTAACTTGCGGGGCGAGTAGCCCTGCGGGAAAACCCAGCTTTCTTGTACAAAGTGGTGATGG
One_109	109	Rep_One_AT_to_GC_MAP_20pct_mutant_1	GTTGTTTAACATTCTTCACAATTTGCCGTCCGGCGGAGGCGAGTAGCTTCTGCTGAAAAAAGACGGCCAAAACTTGAGAGCGGGACTGATGGGGCATATGTATATGTAGAAAAATACCCAGTCACGTGTTCTGATCGTGCTTGCCTTCACAGTGTGTCTCTTGTTATATGCAATAAAGTTCTTTTTAGTTTGTGCCTTTCTTTCGCAGTGCTGAATGGTGCTTAAGGGCGAGGGCGAGTAGCCCTTGTCCAAAACCCAGCTTTCTTGTACAAAGTGGTGATGG
One_110	110	Rep_One_AT_to_GC_MAP_20pct_mutant_2	GTTGTTTAACATTCTTCACAATTTGCCGTCTTTGGGATGCGAGTAGCGTCCTAAAAAAAAAGAAGGTAAAAAATGAAGCGCAGGACTGCTGGAGCATATGTATATGTAGAAAAATACCCAGGCACGTGTTCTGCCAGGGCTTGCCTCCACATTGTGTCTTTCGTTCTATGCAATAAAGTTCTTTTTAGTTTGTGCCTTTCTTTCGCAGTGCTGAATGGTGCTTAATTGCCTTCGCGAGTAGCGGAGGCAGAAAACCCAGCTTTCTTGTACAAAGTGGTGATGG
One_111	111	Rep_One_AT_to_GC_MAP_20pct_mutant_3	GTTGTTTAACATTCTTCACAATTTGCCGTCGTGCTGCAGCGAGTAGCTGTGGCATAAAAAAGAACGTAAAAAATTAAAAGCAGGACTGCGGGAGCATACGTATAGGTAGAAACATGCCCAGTCACGCGTTCTGATAGTGCTGGCATCCGCATTGTGTCGTTTGGTATATGCAATAAAGTTCTTTTTAGTTTGTGCCTTTCTTTCGCAGTGCTGAATGGTGCTTAACGATTTCGGCGAGTAGCTGAGATCGAAAACCCAGCTTTCTTGTACAAAGTGGTGATGG
One_112	112	Rep_One_AT_to_GC_MAP_20pct_mutant_4	GTTGTTTAACATTCTTCACAATTTGCCGTCGTGGAGGAGCGAGTAGCTCTTCCGTAAAAAAGAAAGTAAAGAATTAAAAGCAGGACCGATGGCGCCTATGTACGTGTAGAGAACTACCCAGTCATGTGTTCTGATAGTGCTGGCATTCACAGTGTGCCGTTTGGTGTATGCAATAAAGTTCTTTTTAGTTTGTGCCTTTCTTTCGCAGTGCTGAATGGTGCTTAAAGTCCTCCGCGAGTAGCGGAGGATTAAAACCCAGCTTTCTTGTACAAAGTGGTGATGG
One_113	113	Rep_One_AT_to_GC_MAP_20pct_mutant_5	GTTGTTTAACATTCTTCACAATTTGCCGTCTCATGCTGGCGAGTAGCCGGCATGAAAAAAAGAGAGTGAAAGATTAACAGCAGGACTGCGGGAGCACATGTATATGTAGAAAAAGACCCAGGCATGTGTTCTGATAGTGCTTGCATTCACAGGGGGCCTTTTGCTATATGCAATAAAGTTCTTTTTAGTTTGTGCCTTTCTTTCGCAGTGCTGAATGGTGCTTAACACTGGGCGCGAGTAGCGTCCGGTGAAAACCCAGCTTTCTTGTACAAAGTGGTGATGG
One_114	114	Rep_One_AT_to_GC_MAP_30pct_mutant_1	GTTGTTTAACATTCTTCACAATTTGCCGTCCAACCGCTGCGAGTAGCAGTGGTTGAAAAAAGCAAGTCGAAAACTAAAAGCAGGACTGATGGGGCCTATGGCGCTGCGGGAAAATGCCCCGTCCTGTGTTCTGGCAGTGCGTGCATTCACAGTGTGTCTTGTGTTATATGCAATAAAGTTCTTTTTAGTTTGTGCCTTTCTTTCGCAGTGCTGAATGGTGCTTAAGTGTTGCGGCGAGTAGCCGCAGCGCAAAACCCAGCTTTCTTGTACAAAGTGGTGATGG
One_115	115	Rep_One_AT_to_GC_MAP_30pct_mutant_2	GTTGTTTAACATTCTTCACAATTTGCCGTCGAGGGTTCGCGAGTAGCGAGCTCTCAAAAAAGAAAGTAAAGCAGTAGAAGCAGGACGGATGGAGCATATGTCTAGGTAGCCAAATACCCGGGCATGTGCGCTGAGAGTGCGGGCGTTCCCATTGTGCCCTCTGTTATATGCAATAAAGTTCTTTTTAGTTTGTGCCTTTCTTTCGCAGTGCTGAATGGTGCTTAAGTCGGTATGCGAGTAGCGTGCTGACAAAACCCAGCTTTCTTGTACAAAGTGGTGATGG
One_116	116	Rep_One_AT_to_GC_MAP_30pct_mutant_3	GTTGTTTAACATTCTTCACAATTTGCCGTCCTTGGAAGGCGAGTAGCCTTCTGAGAAAAAAGAAAGTAAAAAGTTAAAAGCAGGGCTGCTGGAGCATATGTATATGCAGAGCAACACCCAGGCAGGTGCTCTGATCGTGCCCGCAGCCGCGCCGTGTCCCTTGTTATATGCAATAAAGTTCTTTTTAGTTTGTGCCTTTCTTTCGCAGTGCTGAATGGTGCTTAAGTCCTTTGGCGAGTAGCTGAAGGACAAAACCCAGCTTTCTTGTACAAAGTGGTGATGG
One_117	117	Rep_One_AT_to_GC_MAP_30pct_mutant_4	GTTGTTTAACATTCTTCACAATTTGCCGTCCGCGGGTAGCGAGTAGCTATCTGCGAAAAACGACAGCGAAAACTTAAAGGCAGGACTGATGGAGCATGTGTAGGTGTAGAGAAATACCCCGTCATGTGTTCTGGGGGGGCTTGCCTTCACATTGTGTCCTCCGCCATATGCAATAAAGTTCTTTTTAGTTTGTGCCTTTCTTTCGCAGTGCTGAATGGTGCTTAACAGACGGCGCGAGTAGCGCTGTCTGAAAACCCAGCTTTCTTGTACAAAGTGGTGATGG
One_118	118	Rep_One_AT_to_GC_MAP_30pct_mutant_5	GTTGTTTAACATTCTTCACAATTTGCCGTCTGGGTACGGCGAGTAGCCGTGCCCGAAAAAAGGGAGTAACGAATGGAAAGCAGGACTGACGGAGCATATGTATATGTCGCGAAATACCCAGTCCGGTGTTCTGCTAGGGCTTGCATCCACCTTGCGTCGTTGGCTCTATGCAATAAAGTTCTTTTTAGTTTGTGCCTTTCTTTCGCAGTGCTGAATGGTGCTTAAGGTTGTTTGCGAGTAGCAGACAACCAAAACCCAGCTTTCTTGTACAAAGTGGTGATGG
One_119	119	Rep_One_AT_to_GC_MAP_50pct_mutant_1	GTTGTTTAACATTCTTCACAATTTGCCGTCCGTAGCGGGCGAGTAGCCTGTTACGAAAAACGAACGTGCGCCAGGGCAAGCGGGGCTGGTGGGGCCTCGGTACGTGGAGAAAAGTCCCCAGTCATGGGTGCTGATGGTGCGCGCGTTCACAGCGTGTCTCCTGGGGTATGCAATAAAGTTCTTTTTAGTTTGTGCCTTTCTTTCGCAGTGCTGAATGGTGCTTAACTTAATACGCGAGTAGCGTATTGAGAAAACCCAGCTTTCTTGTACAAAGTGGTGATGG
One_120	120	Rep_One_AT_to_GC_MAP_50pct_mutant_2	GTTGTTTAACATTCTTCACAATTTGCCGTCGTTAGGGTGCGAGTAGCACTTTAACAAAAGCGAGAGGAGCGCGGTAACAGCCGGACTGACGGGGCAGACGGCTATGGAGGCGCATACCCGGTCAGGGGTTCGGACAGCGCCTGCCTTCACATTGCGCCCTCCGTTATATGCAATAAAGTTCTTTTTAGTTTGTGCCTTTCTTTCGCAGTGCTGAATGGTGCTTAAATAGTCCAGCGAGTAGCTGGGTTATAAAACCCAGCTTTCTTGTACAAAGTGGTGATGG
One_121	121	Rep_One_AT_to_GC_MAP_50pct_mutant_3	GTTGTTTAACATTCTTCACAATTTGCCGTCGGTGTTGAGCGAGTAGCTCAACGCCAAACCAGAACGTAGCAAAGTACAGGCAGGACCGAGGGCGCCGATGTACCTGGAGAAACATACCCGGCCGGGGGCGCGGGTGGTGCCTGCACTCGCACGGTGCCTTTGGTGGTATGCAATAAAGTTCTTTTTAGTTTGTGCCTTTCTTTCGCAGTGCTGAATGGTGCTTAAGTTTGCTTGCGAGTAGCAAGCGAGCAAAACCCAGCTTTCTTGTACAAAGTGGTGATGG
One_122	122	Rep_One_AT_to_GC_MAP_50pct_mutant_4	GTTGTTTAACATTCTTCACAATTTGCCGTCCTAAACCTGCGAGTAGCGGGTTTGGAAAAAAGAAAGTGGACACTCGGAGGCGGGGCTGAGGGAGCATGTGGATGCGGAGAGACGCGCCCAGTCATGGGTGCGGGCGGTGCGTGCATGCACAGGGCGTCTTTCGCCGTATGCAATAAAGTTCTTTTTAGTTTGTGCCTTTCTTTCGCAGTGCTGAATGGTGCTTAACGTTGAAGGCGAGTAGCCTTTGATGAAAACCCAGCTTTCTTGTACAAAGTGGTGATGG
One_123	123	Rep_One_AT_to_GC_MAP_50pct_mutant_5	GTTGTTTAACATTCTTCACAATTTGCCGTCGATCATAGGCGAGTAGCCTATGATCAAACACGCAGGGAACAAGCGAAACGCGGGACCGGGGGAGCGTGTGTCTACGGCGAAGCACACCCAGGCAGGTGTTCTGACAGGGCCTGCGGGCACACCGCGTCTTTGGTCATATGCAATAAAGTTCTTTTTAGTTTGTGCCTTTCTTTCGCAGTGCTGAATGGTGCTTAATTCTCTCTGCGAGTAGCAGAGGGAGAAAACCCAGCTTTCTTGTACAAAGTGGTGATGG
One_124	124	Rep_One_GC_to_AT_MAP_10pct_mutant_1	GTTGTTTAACATTCTTCACAATTTGCCGTCGAAGCGTGGCGAGTAGCCACGTTTCAAAAAAGAAAGTAAAAAATTAAAAGCAGGATTGATGGAGCATATGTATATGTAGAAAAATACCCAGTCATGTATTCTGATAGTGCTTGCATTCACATTGTATCTTTTGTTATATGCAATAAAGTTCTTTTTAGTTTGTGCCTTTCTTTCGCAGTGCTGAATGGTGCTTAATCGTACGGGCGAGTAGCTTGTATGAAAAACCCAGCTTTCTTGTACAAAGTGGTGATGG
One_125	125	Rep_One_GC_to_AT_MAP_10pct_mutant_2	GTTGTTTAACATTCTTCACAATTTGCCGTCAACTGTTCGCGAGTAGCGGGCAGTTAAAAAAGAAAGTAAAAAATTAAAAGCAGTACTGATGGAGCATATGTATATGTAGAAAAATACCCAATCATGTGTTCTGATAGTGCTTGCATTCACATTGTGTCTTTTATTATATGCAATAAAGTTCTTTTTAGTTTGTGCCTTTCTTTCGCAGTGCTGAATGGTGCTTAATCATGCTGGCGAGTAGCCGGCATGAAAAACCCAGCTTTCTTGTACAAAGTGGTGATGG
One_126	126	Rep_One_GC_to_AT_MAP_10pct_mutant_3	GTTGTTTAACATTCTTCACAATTTGCCGTCTCTAATTAGCGAGTAGCTAGTTAGAAAAAAAGAAAGTAAAAAATTAAAAGCAAGACTGATGGAGCATATGTATATGTAAAAAAATATCCAGTCATGTGTTCTGATAGTGCTTGCATTCACATTGTGTCTTTTGTTATATGCAATAAAGTTCTTTTTAGTTTGTGCCTTTCTTTCGCAGTGCTGAATGGTGCTTAACCGTTGTGGCGAGTAGCCACGACGGAAAACCCAGCTTTCTTGTACAAAGTGGTGATGG
One_127	127	Rep_One_GC_to_AT_MAP_10pct_mutant_4	GTTGTTTAACATTCTTCACAATTTGCCGTCACTTGTTGGCGAGTAGCTAACAGGTAAAAAAGAAAGTAAAAAATTAAAAGCAGGACTGATGGAGCATATGTATATGTAGAAAAATACTCAATTATGTGTTCTGATAGTGCTTGCATTCACATTGTGTCTTTTGTTATATGCAATAAAGTTCTTTTTAGTTTGTGCCTTTCTTTCGCAGTGCTGAATGGTGCTTAACGGCATTCGCGAGTAGCGAATGTCGAAAACCCAGCTTTCTTGTACAAAGTGGTGATGG
One_128	128	Rep_One_GC_to_AT_MAP_10pct_mutant_5	GTTGTTTAACATTCTTCACAATTTGCCGTCGGGTCGTTGCGAGTAGCGATGACCCAAAAAAGAAAGTAAAAAATTAAAAGCAGGACTGATGGAACATATGTATATGTAGAAAAATACCCAGTTATTTGTTCTGATAGTGCTTGCATTCACATTGTGTCTTTTGTTATATGCAATAAAGTTCTTTTTAGTTTGTGCCTTTCTTTCGCAGTGCTGAATGGTGCTTAAAGAGGTTTGCGAGTAGCAGACTTCTAAAACCCAGCTTTCTTGTACAAAGTGGTGATGG
One_129	129	Rep_One_GC_to_AT_MAP_20pct_mutant_1	GTTGTTTAACATTCTTCACAATTTGCCGTCGGTAATAGGCGAGTAGCCTATTGCTAAAAAAGAAATTAAAAAATTAAAAGCAGGATTGATGAAGAATATGTATATGTAGAAAAATACCAAGTCATGTGTTTTGATAGTGCTTGCATTCACATTGTGTATTTTGTTATATGCAATAAAGTTCTTTTTAGTTTGTGCCTTTCTTTCGCAGTGCTGAATGGTGCTTAATACAGAGTGCGAGTAGCACTCTGTAAAAACCCAGCTTTCTTGTACAAAGTGGTGATGG
One_130	130	Rep_One_GC_to_AT_MAP_20pct_mutant_2	GTTGTTTAACATTCTTCACAATTTGCCGTCCGCCGACTGCGAGTAGCAGTTGGTGAAAAAAGAAAGTAAAAAATTAAAAGCAAGACTGATGGAGTATATATATATGTAGAAAAATACCCAGTCATTTGTTCTGATAATGCTTGCATTCATATTGTATCTTTTGTTATATGCAATAAAGTTCTTTTTAGTTTGTGCCTTTCTTTCGCAGTGCTGAATGGTGCTTAACCAATAGGGCGAGTAGCCCTGTTGGAAAACCCAGCTTTCTTGTACAAAGTGGTGATGG
One_131	131	Rep_One_GC_to_AT_MAP_20pct_mutant_3	GTTGTTTAACATTCTTCACAATTTGCCGTCGGAGTCTGGCGAGTAGCTGGATTCCAAAAAAGAAAGTAAAAAATTAAAAGCAGGACTGATGGAGCATATGTATATGTAGAAAAATACCCAATCATATGTTATTATAGTACTTGAATTCACATTTTGTCTTTTGTTATATGCAATAAAGTTCTTTTTAGTTTGTGCCTTTCTTTCGCAGTGCTGAATGGTGCTTAAGGCTGGGTGCGAGTAGCACTTAGTCAAAACCCAGCTTTCTTGTACAAAGTGGTGATGG
One_132	132	Rep_One_GC_to_AT_MAP_20pct_mutant_4	GTTGTTTAACATTCTTCACAATTTGCCGTCTGAAGGTAGCGAGTAGCTACTTTCGAAAAAAGAAAGTAAAAAATTAAAAGCATTACTGATGGAGCATATGTATATGTAGAAAAATACCCAGTTATGTGTTCTGATAGTGATTGCATTAACATTATGTCTTTTTTTATATGCAATAAAGTTCTTTTTAGTTTGTGCCTTTCTTTCGCAGTGCTGAATGGTGCTTAACGTGTTAAGCGAGTAGCTTGATGCGAAAACCCAGCTTTCTTGTACAAAGTGGTGATGG
One_133	133	Rep_One_GC_to_AT_MAP_20pct_mutant_5	GTTGTTTAACATTCTTCACAATTTGCCGTCAGCGTCATGCGAGTAGCATGACGCTAAAAAAAAAAGTAAAAAATTAAAAGTAGGACTAATGGAGCATATATATATGTAGAAAAATAACCAGTCATGTGTTCTTATAGTGCTTGTATTCACATTGTGTCTTTTGTTATATGCAATAAAGTTCTTTTTAGTTTGTGCCTTTCTTTCGCAGTGCTGAATGGTGCTTAAATACTTTGGCGAGTAGCCAGAGTATAAAACCCAGCTTTCTTGTACAAAGTGGTGATGG
One_134	134	Rep_One_GC_to_AT_MAP_30pct_mutant_1	GTTGTTTAACATTCTTCACAATTTGCCGTCTCGTGGACGCGAGTAGCGTTTATGAAAAAAAGAAAATAAAAAATTAAAATCAAGACTGATGGAGCATATGTATATGTAGAAAAATATCAAGTAATGTGTTCTGATAGTGATTGCATTAACATTATGTTTTTTGTTATATGCAATAAAGTTCTTTTTAGTTTGTGCCTTTCTTTCGCAGTGCTGAATGGTGCTTAAGATGGTCGGCGAGTAGCCGACTGTCAAAACCCAGCTTTCTTGTACAAAGTGGTGATGG
One_135	135	Rep_One_GC_to_AT_MAP_30pct_mutant_2	GTTGTTTAACATTCTTCACAATTTGCCGTCACAATCCCGCGAGTAGCGGGATTGTAAAAAAAAAAGTAAAAAATTAAAAACAAGATTGATGGAGCATATGTATATATAGAAAAATACCTAGTCATTTGTTATGATAGTGCTTGCATTAACATTGTGTCTTTTTTTATATGCAATAAAGTTCTTTTTAGTTTGTGCCTTTCTTTCGCAGTGCTGAATGGTGCTTAACGCATGGTGCGAGTAGCGCCGTGCGAAAACCCAGCTTTCTTGTACAAAGTGGTGATGG
One_136	136	Rep_One_GC_to_AT_MAP_30pct_mutant_3	GTTGTTTAACATTCTTCACAATTTGCCGTCGAGTTTAGGCGAGTAGCCTAAATTCAAAAAAGAAAGTAAAAAATTAAAAGCAGGAATGATGGATTATATATATATGTAAAAAAATACCCATTCATGTATTCTGATAATGCTTGCATTAACATTGTATCTTTTGTTATATGCAATAAAGTTCTTTTTAGTTTGTGCCTTTCTTTCGCAGTGCTGAATGGTGCTTAAGTCTTGGCGCGAGTAGCGTCGAGGCAAAACCCAGCTTTCTTGTACAAAGTGGTGATGG
One_137	137	Rep_One_GC_to_AT_MAP_30pct_mutant_4	GTTGTTTAACATTCTTCACAATTTGCCGTCGTAGCCGTGCGAGTAGCACGGTTATAAAAAAGAAAGTAAAAAATTAAAAGCAGTACTTATAGAGCATATTTATATTTAGAAAAATACCCAGTTATGTATTCTGATAGTGCTTGCATTAACATTGTGTATTTTATTATATGCAATAAAGTTCTTTTTAGTTTGTGCCTTTCTTTCGCAGTGCTGAATGGTGCTTAACTAACCGGGCGAGTAGCCTGGTTAGAAAACCCAGCTTTCTTGTACAAAGTGGTGATGG
One_138	138	Rep_One_GC_to_AT_MAP_30pct_mutant_5	GTTGTTTAACATTCTTCACAATTTGCCGTCGTGGATGGGCGAGTAGCCCGTTCGCAAAAAAGAAATTAAAAAATTAAAAGAAGGACTGATAGATCATATATATATGTAGAAAAATACCCAGTCATGTGTTCTAATAGTGTTTTCATTCAAATTGTGTTTTTTGTTATATGCAATAAAGTTCTTTTTAGTTTGTGCCTTTCTTTCGCAGTGCTGAATGGTGCTTAACATTCTGAGCGAGTAGCTCAGGGTGAAAACCCAGCTTTCTTGTACAAAGTGGTGATGG
One_139	139	Rep_One_GC_to_AT_MAP_50pct_mutant_1	GTTGTTTAACATTCTTCACAATTTGCCGTCACGTTCGGGCGAGTAGCTTGGGCGTAAAAAATAAAGTAAAAAATTAAAAGCAGAAATTATGAATCATATGTATATGTAGAAAAATACTTATTCATGTGTTCTGATAATATTTTCATTAAAATTATGTTTTTTGTTATATGCAATAAAGTTCTTTTTAGTTTGTGCCTTTCTTTCGCAGTGCTGAATGGTGCTTAATCTTGTTTGCGAGTAGCGAGCAAGAAAAACCCAGCTTTCTTGTACAAAGTGGTGATGG
One_140	140	Rep_One_GC_to_AT_MAP_50pct_mutant_2	GTTGTTTAACATTCTTCACAATTTGCCGTCGATACTTAGCGAGTAGCTGAGTGTTAAAAAAGAAAATAAAAAATTAAAAGCAGGACTGATGTAACATATTTATATGTATAAAAATATTCAGTCATTTATTATGATATTAATTTCATTAACATTGTTTATTTTGTTATATGCAATAAAGTTCTTTTTAGTTTGTGCCTTTCTTTCGCAGTGCTGAATGGTGCTTAAAGGATCGTGCGAGTAGCACGGTCCTAAAACCCAGCTTTCTTGTACAAAGTGGTGATGG
One_141	141	Rep_One_GC_to_AT_MAP_50pct_mutant_3	GTTGTTTAACATTCTTCACAATTTGCCGTCGGTAGGTTGCGAGTAGCAATCTGCTAAAAAAAAAAGTAAAAAATTAAAAACAAAAATAATGGATTATATATATATGTATAAAAATATCTAGTAATGTGTTCTGATAGTGTTTGAATTCATATTGTATCTTTTGTTATATGCAATAAAGTTCTTTTTAGTTTGTGCCTTTCTTTCGCAGTGCTGAATGGTGCTTAATGCTGATTGCGAGTAGCGATCAGCAAAAACCCAGCTTTCTTGTACAAAGTGGTGATGG
One_142	142	Rep_One_GC_to_AT_MAP_50pct_mutant_4	GTTGTTTAACATTCTTCACAATTTGCCGTCGTTAGTCCGCGAGTAGCGGGCTAATAAAAAAGAAAGTAAAAAATTAAAATAAGTACTGATAGAACATATTTATATATAGAAAAATAATAAGTCATATGTTCTAATAGTTCTTGCATTAATATTGTATCTTTTTTTATATGCAATAAAGTTCTTTTTAGTTTGTGCCTTTCTTTCGCAGTGCTGAATGGTGCTTAATGCTGGGAGCGAGTAGCTTCCAGCGAAAACCCAGCTTTCTTGTACAAAGTGGTGATGG
One_143	143	Rep_One_GC_to_AT_MAP_50pct_mutant_5	GTTGTTTAACATTCTTCACAATTTGCCGTCGTTATATAGCGAGTAGCTATGTAGTAAAAAAGAAAATAAAAAATTAAAAGCAAAACTGATGTAATATATGTATATATAGAAAAATACTTAATCATGTGTTTTAATAGTACTTGCATTTAAATTATGTATTTTGTTATATGCAATAAAGTTCTTTTTAGTTTGTGCCTTTCTTTCGCAGTGCTGAATGGTGCTTAAATGCGTCGGCGAGTAGCCGACGCGTAAAACCCAGCTTTCTTGTACAAAGTGGTGATGG
One_144	144	Rep_One_MAP_16to24_C3SS_Disrupted	GTTGTTTAACATTCTTCACAATTTGCCGTCGTATCTTGGCGAGTAGCTAAGATACAAAAAAGAAAGTAAACCCTCCCCCGCAGGACTGATGGAGCATATGTATATGTAGAAAAATACCCAGTCATGTGTTCTGATAGTGCTTGCATTCACATTGTGTCTTTTGTTATATGCAATAAAGTTCTTTTTAGTTTGTGCCTTTCTTTCGCAGTGCTGAATGGTGCTTAAGTCTGGTAGCGAGTAGCTATTGGGCAAAACCCAGCTTTCTTGTACAAAGTGGTGATGG
One_145	145	Rep_One_MAP_16to24_C3SS_Restored	GTTGTTTAACATTCTTCACAATTTGCCGTCTCGGACTTGCGAGTAGCAGGTTCGAAAAAAAGAAAGTAAACCCTTCCCCGCAGGACTGATGGAGCATATGTATATGTAGAAAAATACCCAGTCATGTGTTCTGATAGTGCTTGCATTCACATTGTGTCTTTTGTTATATGCAATAAAGTTCTGGGGAGGGGGTGCCTTTCTTTCGCAGTGCTGAATGGTGCTTAAGAACTGGGGCGAGTAGCCCTGGTTCAAAACCCAGCTTTCTTGTACAAAGTGGTGATGG
One_146	146	Rep_One_MAP_150_2_155_disrupted	GTTGTTTAACATTCTTCACAATTTGCCGTCCGTTGCCTGCGAGTAGCGGGCGATGAAAAAAGAAAGTAAAAAATTAAAAGCAGGACTGATGGAGCATATGTATATGTAGAAAAATACCCAGTCATGTGTTCTGATAGTGCTTGCATTCACATTGTGTCTTTTGTTATATGCAATAAAGTTCTTTTTAGTTTGTGCCTTTCTTTCTAAGTGCTGAATGGTGCTTAAGCCCGTCGGCGAGTAGCTGATGGGTAAAACCCAGCTTTCTTGTACAAAGTGGTGATGG
One_147	147	Rep_One_MAP_150_2_155_Restored	GTTGTTTAACATTCTTCACAATTTGCCGTCCATTTGAAGCGAGTAGCTTCAAGTGAAAAAAGAAAGTAAAAAATTAAAAGCAGGACTGATGGAGCATATGTATATGTAGAAAAATACCCAGTCATGTGTTCTGATAGTGCTTGCATTCACATTGTGTCTTTTGTTATATGCAATAAAGTTCTTTTTAGTTTGTGCCTTTCTTTCTAAGTGCTGAATGGTGCTTAAGAGTCGGTGCGAGTAGCACTGGCTCAAAACCCAGCTTTCTTGTACAAAGTGGTGATGG
One_148	148	Rep_One_MAP_AAA_to_CCC_Disrupted	GTTGTTTAACATTCTTCACAATTTGCCGTCCGATCGTGGCGAGTAGCCGCGGTTGAAAAAAGAAAGTAAACCCTTAAAAGCAGGACTGATGGAGCATATGTATATGTAGAAAAATACCCAGTCATGTGTTCTGATAGTGCTTGCATTCACATTGTGTCTTTTGTTATATGCAATAAAGTTCTTTTTAGTTTGTGCCTTTCTTTCGCAGTGCTGAATGGTGCTTAAGCTGGCAGGCGAGTAGCCTGCCGGCAAAACCCAGCTTTCTTGTACAAAGTGGTGATGG
One_149	149	Rep_One_MAP_AAA_to_CCC_Restored	GTTGTTTAACATTCTTCACAATTTGCCGTCCCCTCACCGCGAGTAGCGGTGAGGGAAAAAAGAAAGTAAACCCTTAAAAGCAGGACTGATGGAGCATATGTATATGTAGAAAAATACCCAGTCATGTGTTCTGATAGTGCTTGCATTCACATTGTGTCTTTTGTTATATGCAATAAAGTTCTTTTTAGGGGGTGCCTTTCTTTCGCAGTGCTGAATGGTGCTTAACGTTAGCAGCGAGTAGCTGTTGATGAAAACCCAGCTTTCTTGTACAAAGTGGTGATGG
One_150	150	Rep_One_MAP_AAAA_to_CCCC_Disrupted	GTTGTTTAACATTCTTCACAATTTGCCGTCGATGGATCGCGAGTAGCGGTCCATCAAAAAAGAAAGTAAAAAATTCCCCGCAGGACTGATGGAGCATATGTATATGTAGAAAAATACCCAGTCATGTGTTCTGATAGTGCTTGCATTCACATTGTGTCTTTTGTTATATGCAATAAAGTTCTTTTTAGTTTGTGCCTTTCTTTCGCAGTGCTGAATGGTGCTTAAACAATCCCGCGAGTAGCGGGATTGTAAAACCCAGCTTTCTTGTACAAAGTGGTGATGG
One_151	151	Rep_One_MAP_AAAA_to_CCCC_Restored	GTTGTTTAACATTCTTCACAATTTGCCGTCTACCTAATGCGAGTAGCATTAGGTAAAAAAAGAAAGTAAAAAATTCCCCGCAGGACTGATGGAGCATATGTATATGTAGAAAAATACCCAGTCATGTGTTCTGATAGTGCTTGCATTCACATTGTGTCTTTTGTTATATGCAATAAAGTTCTGGGGAGTTTGTGCCTTTCTTTCGCAGTGCTGAATGGTGCTTAAGGTAAGCGGCGAGTAGCTGTTTGCCAAAACCCAGCTTTCTTGTACAAAGTGGTGATGG
One_152	152	Rep_One_MAP_AAATTAAAA_to_CCCAGCCCC_Disrupted	GTTGTTTAACATTCTTCACAATTTGCCGTCTCTCTTCGGCGAGTAGCCGGAGGGAAAAAAAGAAAGTAAACCCAGCCCCGCAGGACTGATGGAGCATATGTATATGTAGAAAAATACCCAGTCATGTGTTCTGATAGTGCTTGCATTCACATTGTGTCTTTTGTTATATGCAATAAAGTTCTTTTTAGTTTGTGCCTTTCTTTCGCAGTGCTGAATGGTGCTTAAGGCGGATAGCGAGTAGCTGTTCGCTAAAACCCAGCTTTCTTGTACAAAGTGGTGATGG
One_153	153	Rep_One_MAP_AAATTAAAA_to_CCCAGCCCC_Restored	GTTGTTTAACATTCTTCACAATTTGCCGTCGTTACTTTGCGAGTAGCAAAGTAACAAAAAAGAAAGTAAACCCTTCCCCGCAGGACTGATGGAGCATATGTATATGTAGAAAAATACCCAGTCATGTGTTCTGATAGTGCTTGCATTCACATTGTGTCTTTTGTTATATGCAATAAAGTTCTTGGGAGGGGGGTGCCTTTCTTTCGCATGCTGAATGGTGCTTAAGGGAGGTGGCGAGTAGCCGCTTTCCAAAACCCAGCTTTCTTGTACAAAGTGGTGATGG
One_154	154	Rep_One_MAP_UUU_to_GGG_Disrupted	GTTGTTTAACATTCTTCACAATTTGCCGTCTGGTCGGTGCGAGTAGCGCCGGCCAAAAAAAGAAAGTAAAAAATTAAAAGCAGGACTGATGGAGCATATGTATATGTAGAAAAATACCCAGTCATGTGTTCTGATAGTGCTTGCATTCACATTGTGTCTTTTGTTATATGCAATAAAGTTCTTTTTAGGGGGTGCCTTTCTTTCGCAGTGCTGAATGGTGCTTAAGTGATGTCGCGAGTAGCGATATTGCAAAACCCAGCTTTCTTGTACAAAGTGGTGATGG
One_155	155	Rep_One_MAP_UUU_to_GGG_Restored	GTTGTTTAACATTCTTCACAATTTGCCGTCGTCCTTTGGCGAGTAGCTGAAGGACAAAAAAGAAAGTAAACCCTTAAAAGCAGGACTGATGGAGCATATGTATATGTAGAAAAATACCCAGTCATGTGTTCTGATAGTGCTTGCATTCACATTGTGTCTTTTGTTATATGCAATAAAGTTCTTTTTAGGGGGTGCCTTTCTTTCGCAGTGCTGAATGGTGCTTAATGTGTGGGGCGAGTAGCTCCACACAAAAACCCAGCTTTCTTGTACAAAGTGGTGATGG
One_156	156	Rep_One_MAP_Base_Revert_Can_2_TGF_Can_MAP_Base_MAP3K7_150_Copy	GTTGTTTAACATTCTTCACAATTTGCCGTCGCTTTCTTGCGAGTAGCGGGAGGGTAAAAAAGAAAGTAAAAAATTAAAAGCAGGACTGATGGAGCATATGTATATGTAGAAAAATACCCAGTCATGTGTTCTGATAGTGCTTGCATTCACATTGTGTCTTTTGTTATATGCAATAAAGTTCTTTTTAGTTTGTGCCTTTCTTTCTCAGTGCTGAATGGTGCTTAAGACACGCGGCGAGTAGCTGCGTGTCAAAACCCAGCTTTCTTGTACAAAGTGGTGATGG
One_157	157	Rep_One_MAP_Base_Revert_Can_2_TGF_Can_MAP_Base_MAP3K7_150_Copy_2	GTTGTTTAACATTCTTCACAATTTGCCGTCAGCGATGTGCGAGTAGCACGTTGCTAAAAAAGAAAGTAAAAAATTAAAAGCAGGACTGATGGAGCATATGTATATGTAGAAAAATACCCAGTCATGTGTTCTGATAGTGCTTGCATTCACATTGTGTCTTTTGTTATATGCAATAAAGTTCTTTTTAGTTTGTGCCTTTCTTTTTCAGTGCTGAATGGTGCTTAATGCGGGAGGCGAGTAGCTTTCTGTAAAAACCCAGCTTTCTTGTACAAAGTGGTGATGG
One_158	158	Rep_One_MAP_Base_Revert_Can_2_TGF_Can_MAP_Base_MAP3K7_150_Copy_3	GTTGTTTAACATTCTTCACAATTTGCCGTCAGGATCGTGCGAGTAGCACGGTCCTAAAAAAGAAAGTAAAAAATTAAAAGCAGGACTGATGGAGCATATGTATATGTAGAAAAATACCCAGTCATGTGTTCTGATAGTGCTTGCATTCACATTGTGTCTTTTGTTATATGCAATAAAGTTCTTTTTAGTTTGTGCCTTTCTTTTTCAGTGCTGAATGGTGCTTAAGGCAAAGCGCGAGTAGCGCTTTGCTAAAACCCAGCTTTCTTGTACAAAGTGGTGATGG
One_159	159	Rep_One_MAP_Base_Revert_Can_2_TGF_Can_MAP_Base_MAP3K7_150_Copy_4	GTTGTTTAACATTCTTCACAATTTGCCGTCTTGTGGTCGCGAGTAGCGGCTACGGAAAAAAGAAAGTAAAAAATTAAAAGCAGGACTGATGGAGCATATGTATATGTAGAAAAATACCCAGTCATGTGTTCTGATAGTGCTTGCATTCACATTGTGTCTTTTGTTATATGCAATAAAGTTCTTTTTAGTTTGTGCCTTCCTTTTTCAGTGCTGAATGGTGCTTAACTCCAAGCGCGAGTAGCGTTTGGAGAAAACCCAGCTTTCTTGTACAAAGTGGTGATGG
One_160	160	Rep_One_MAP_Base_Revert_Can_2_TGF_Can_MAP_Base_MAP3K7_150_Copy_5	GTTGTTTAACATTCTTCACAATTTGCCGTCTTATCGTAGCGAGTAGCTGCGATGGAAAAAAGAAAGTAAAAAATTAAAAGCAGGACTGATGGAGCATATGTATATGTAGAAAAATACCCAGTCATGTGTTCTGATAGTGCTTGCATTCACATTGTGTCTTTTGTTATATGCAATAAAGTTCTTTTTAGTTTGTGCCGCCCTTTTTCAGTGCTGAATGGTGCTTAACGACCAGAGCGAGTAGCTCTGGTCGAAAACCCAGCTTTCTTGTACAAAGTGGTGATGG
One_161	161	Rep_One_MAP_Base_Revert_C3SS_2_TGF_C3SS_MAP_Base_MAP3K7_150_Copy	GTTGTTTAACATTCTTCACAATTTGCCGTCGACACGCGGCGAGTAGCTGCGTGTCAAAAAAGAAAGTAAAAAATTAAAAGCAGGACTGATGGAGCATATGTATATGTAGAAAAATACCCAGTCATGTGTTCTGATAGTGCTTGCATTCACATTGTGTCTTTTGTTATATGCAATAAAGTTCTTTCGAGTTTGTGCCTTTCTTTCGCAGTGCTGAATGGTGCTTAACAACCGCTGCGAGTAGCAGTGGTTGAAAACCCAGCTTTCTTGTACAAAGTGGTGATGG
One_162	162	Rep_One_MAP_Base_Revert_C3SS_2_TGF_C3SS_MAP_Base_MAP3K7_150_Copy_2	GTTGTTTAACATTCTTCACAATTTGCCGTCATGGTATCGCGAGTAGCGATACTATAAAAAAGAAAGTAAAAAATTAAAAGCAGGACTGATGGAGCATATGTATATGTAGAAAAATACCCAGTCATGTGTTCTGATAGTGCTTGCATTCACATTGTGTCTTTTGTTATATGCAATAAAGTTCTCTCGAGTTTGTGCCTTTCTTTCGCAGTGCTGAATGGTGCTTAAGCTGTATAGCGAGTAGCTATACGGCAAAACCCAGCTTTCTTGTACAAAGTGGTGATGG
One_163	163	Rep_One_MAP_Base_Revert_C3SS_2_TGF_C3SS_MAP_Base_MAP3K7_150_Copy_3	GTTGTTTAACATTCTTCACAATTTGCCGTCGTGTTCTCGCGAGTAGCGAGGGCGTAAAAAAGAAAGTAAAAAATTAAAAGCAGGACTGATGGAGCATATGTATATGTAGAAAAATACCCAGTCATGTGTTCTGATAGTGCTTGCATTCACATTGTGTCTTTTGTTATATGCAATAAAGTTCACTCGAGTTTGTGCCTTTCTTTCGCAGTGCTGAATGGTGCTTAATTCAAATGGCGAGTAGCCGTTTGAAAAAACCCAGCTTTCTTGTACAAAGTGGTGATGG
One_164	164	Rep_One_MAP_Base_Revert_C3SS_2_TGF_C3SS_MAP_Base_MAP3K7_150_Copy_4	GTTGTTTAACATTCTTCACAATTTGCCGTCGATACGGTGCGAGTAGCGCCGTATTAAAAAAGAAAGTAAAAAATTAAAAGCAGGACTGATGGAGCATATGTATATGTAGAAAAATACCCAGTCATGTGTTCTGATAGTGCTTGCATTCACATTGTGTCTTTTGTTATATGCAATAAAGTTCACTCGAGTTTGTGCCTTTCTTTCGCAGTGCTGAATGGTGCTTAACCGCGTGAGCGAGTAGCTTACGTGGAAAACCCAGCTTTCTTGTACAAAGTGGTGATGG
One_165	165	Rep_One_MAP_Base_Revert_C3SS_2_TGF_C3SS_MAP_Base_MAP3K7_150_Copy_5	GTTGTTTAACATTCTTCACAATTTGCCGTCCTCTGCTGGCGAGTAGCCAGCGGAGAAAAAAGAAAGTAAAAAATTAAAAGCAGGACTGATGGAGCATATGTATATGTAGAAAAATACCCAGTCATGTGTTCTGATAGTGCTTGCATTCACATTGTGTCTTTTGTTATATGCAATAAATTTCACTCGAGTTTGTGCCTTTCTTTCGCAGTGCTGAATGGTGCTTAAGGGCTGTCGCGAGTAGCGGCAGCCTAAAACCCAGCTTTCTTGTACAAAGTGGTGATGG
One_166	166	Rep_One_MAP_Base_Revert_C3SS_2_TGF_C3SS_MAP_Base_MAP3K7_150_Copy_6	GTTGTTTAACATTCTTCACAATTTGCCGTCCGAAATGTGCGAGTAGCACATTTCGAAAAAAGAAAGTAAAAAATTAAAAGCAGGACTGATGGAGCATATGTATATGTAGAAAAATACCCAGTCATGTGTTCTGATAGTGCTTGCATTCACATTGTGTCTTTTGTTATATGCAATAAAGTTCTTTTTAGTTTGTGCCTTTCTTTCGCAGTGCTGAATGGTGCTTAAGCGGCGGGGCGAGTAGCCTCGCTGCAAAACCCAGCTTTCTTGTACAAAGTGGTGATGG
One_167	167	Rep_One_MAP_Base_Revert_C3SS_2_TGF_C3SS_MAP_Base_MAP3K7_150_Copy_7	GTTGTTTAACATTCTTCACAATTTGCCGTCGTTTATTGGCGAGTAGCTAATGAGCAAAAAAGAAAGTAAAAAATTAAAAGCAGGACTGATGGAGCATATGTATATGTAGAAAAATACCCAGTCATGTGTTCTGATAGTGCTTGCATTCACATTGTGTCTTTTGTTATATGCAATTTATTTCACTCGAGTTTGTGCCTTTCTTTCGCAGTGCTGAATGGTGCTTAAGCGGTCTAGCGAGTAGCTAGATCGTAAAACCCAGCTTTCTTGTACAAAGTGGTGATGG
One_168	168	Rep_One_MAP_Base_Revert_C3SS_2_TGF_C3SS_MAP_Base_MAP3K7_150_Copy_8	GTTGTTTAACATTCTTCACAATTTGCCGTCTGGTTCCTGCGAGTAGCAGGAGCTGAAAAAAGAAAGTAAAAAATTAAAAGCAGGACTGATGGAGCATATGTATATGTAGAAAAATACCCAGTCATGTGTTCTGATAGTGCTTGCATTCACATTGTGTCTTTTGTTATATGCAGTTTATTTCACTCGAGTTTGTGCCTTTCTTTCGCAGTGCTGAATGGTGCTTAAGCTTTGGAGCGAGTAGCTCCAGAGCAAAACCCAGCTTTCTTGTACAAAGTGGTGATGG
One_169	169	Rep_One_MAP_Base_Revert_C3SS_2_TGF_C3SS_MAP_Base_MAP3K7_150_Copy_11	GTTGTTTAACATTCTTCACAATTTGCCGTCGAAGTGCAGCGAGTAGCTGCGCTTCAAAAAAGAAAGTAAAAAATTAAAAGCAGGACTGATGGAGCATATGTATATGTAGAAAAATACCCAGTCATGTGTTCTGATAGTGCTTGCATTCACATTGTGTCTTTTGTTAGTTGATGTTTATTTCACTCGAGTTTGTGCCTTTCTTTCGCAGTGCTGAATGGTGCTTAAGTGGTTCAGCGAGTAGCTGAACCACAAAACCCAGCTTTCTTGTACAAAGTGGTGATGG
One_170	170	Rep_One_MAP_Base_Revert_C3SS_2_TGF_C3SS_MAP_Base_MAP3K7_150_Copy_12	GTTGTTTAACATTCTTCACAATTTGCCGTCCCATGATAGCGAGTAGCTATTGTGGAAAAAAGAAAGTAAAAAATTAAAAGCAGGACTGATGGAGCATATGTATATGTAGAAAAATACCCAGTCATGTGTTCTGATAGTGCTTGCATTCACATTGTGTCTTTTGTTATATGATGTTTATTTCACTCGAGTTTGTGCCTTTCTTTCGCAGTGCTGAATGGTGCTTAAGTTCCTGGGCGAGTAGCCCAGGAACAAAACCCAGCTTTCTTGTACAAAGTGGTGATGG
One_171	171	Rep_One_MAP_Can_replaced_w_TGF_C3SS	GTTGTTTAACATTCTTCACAATTTGCCGTCGAGTATGAGCGAGTAGCTCATACTCAAAAAAGAAAGTAAAAAATTAAAAGCAGGACTGATGGAGCATATGTATATGTAGAAAAATACCCAGTCATGTGTTCTGATAGTGCTTGCATTCACATTGTGTCTTTTGTTATATGCAATAAAGTTCTTTTTAGATTTCACTCGAGTGCTGAATGGTGCTTAAGTAGGTTAGGCGCTGTGCGAGTAGCATGGCGTCAAAACCCAGCTTTCTTGTACAAAGTGGTGATGG
One_172	172	Rep_One_MAP_Can_replaces_w_TGF_Can	GTTGTTTAACATTCTTCACAATTTGCCGTCAGAGTCGCGCGAGTAGCGTGGCTCTAAAAAAGAAAGTAAAAAATTAAAAGCAGGACTGATGGAGCATATGTATATGTAGAAAAATACCCAGTCATGTGTTCTGATAGTGCTTGCATTCACATTGTGTCTTTTGTTATATGCAATAAAGTTCTTTTTAGGCCCTTTTTCAGTGCTGAATGGTGCTTAAGAGTCGGTCAAGTCTTGCGAGTAGCGAGATTTGAAAACCCAGCTTTCTTGTACAAAGTGGTGATGG
One_173	173	Rep_One_MAP_C3SS_replaced_w_TGF_C3SS	GTTGTTTAACATTCTTCACAATTTGCCGTCCCAGGGATGCGAGTAGCGTCCCTGGAAAAAAGAAAGTAAAAAATTAAAAGCAGGACTGATGGAGCATATGTATATGTAGAAAAATACCCAGTCATGTGTTCTGATAGTGCTTGCATTCACATTGTGTCTTTTGTTATATGATGTTTATTTCACTCGAGTTTGTGCCTTTCTTTCGCAGTGCTGAATGGTGCTTAACTCTGCTGGCGAGTAGCCAGCGGAGAAAACCCAGCTTTCTTGTACAAAGTGGTGATGG
One_174	174	Rep_One_MAP_C3SS_replaced_w_TGF_Can	GTTGTTTAACATTCTTCACAATTTGCCGTCGTATGGGTGCGAGTAGCACCCATACAAAAAAGAAAGTAAAAAATTAAAAGCAGGACTGATGGAGCATATGTATATGTAGAAAAATACCCAGTCATGTGTTCTGATAGTGCTTGCATTCACATTGTGTCTTTTGTTATATGCAATAAGCCCTTTTTCAGTTTGTGCCTTTCTTTCGCAGTGCTGAATGGTGCTTAACGTGCTCGGCGAGTAGCCGGGTGCGAAAACCCAGCTTTCTTGTACAAAGTGGTGATGG
One_175	175	Rep_One_MAP_SS_replaced_w_TGF_SS	GTTGTTTAACATTCTTCACAATTTGCCGTCGTGTATTTGCGAGTAGCAGATATACAAAAAAGAAAGTAAAAAATTAAAAGCAGGACTGATGGAGCATATGTATATGTAGAAAAATACCCAGTCATGTGTTCTGATAGTGCTTGCATTCACATTGTGTCTTTTGTTATAGTCGTTGTTGATGTTTATTTCACTCGAGGCCCTTTTTCAGTGCTGAATGGTGCTTAATATCGCTTGCGAGTAGCGGGCGGTAAAAACCCAGCTTTCTTGTACAAAGTGGTGATGG
One_176	176	Rep_One_MAP_Swapped_C3SS_w_Canonical	GTTGTTTAACATTCTTCACAATTTGCCGTCGGTTTGTGGCGAGTAGCTACGGACCAAAAAAGAAAGTAAAAAATTAAAAGCAGGACTGATGGAGCATATGTATATGTAGAAAAATACCCAGTCATGTGTTCTGATAGTGCTTGCATTCACATTGTGTCTTTTGTTATATTTGTGCCTTTCTTTCGCAGTGCAATAAAGTTCTTTTTAGTGCTGAATGGTGCTTAAGTTCTGCTGCGAGTAGCGGCGGAGCAAAACCCAGCTTTCTTGTACAAAGTGGTGATGG
One_177	177	Rep_One_MAP_Swapped_TGF_150	GTTGTTTAACATTCTTCACAATTTGCCGTCGCTACTAGGCGAGTAGCTTAGTAGCAAATGAGCCCTGTAAACTGCTGTAATGAGGCTCTTTGGCTAAGTGGTGGCAGTGGCCAGCTGCAGGAATTGTGTAGGATTGGGAAAATGGGGGTTGCCACCTACAGTGTTTTTGTCGTTGTTGATGTTTATTTCACTCGAGGCCCTTTTTCAGTGCTGAATGGTGCTTAACTGGTCATGCGAGTAGCATGACTGGAAAACCCAGCTTTCTTGTACAAAGTGGTGATGG
One_178	178	Rep_One_MAP_KHSRP_Double_Mutant	GTTGTTTAACATTCTTCACAATTTGCCGTCCTTTGCATGCGAGTAGCATGCAGGGAAAAAAGAAAGTAAAAAATTAAAAGCAGGACTGATGGAGCATATGTATATGTAGAAAAATACCCAGTCAGGGGGGCTGATAGTGCTTGCATTCACAGGGGGGCTTTTGTTATATGCAATAAAGTTCTTTTTAGTTTGTGCCTTTCTTTCGCAGTGCTGAATGGTGCTTAAGCGGGTAAGCGAGTAGCTTGCTCGCAAAACCCAGCTTTCTTGTACAAAGTGGTGATGG
One_179	179	Rep_One_MAP_Swap_BP1_BP2	GTTGTTTAACATTCTTCACAATTTGCCGTCGAACTGGGGCGAGTAGCCCTGGTTCAAAAAAGAAAGTAAAAAATTAAAAGCAGGACTGATGGAGCATATGTATATGTAGAAAAATACCCAGTCATGTGTTCTGATAGTGCTTGCATTCACATTGTGTCTTTTGTTATATGCTTTTTAGTTCAATAAAGTTTGTGCCTTTCTTTCGCAGTGCTGAATGGTGCTTAATCACTTGTGCGAGTAGCACGAGTGAAAAACCCAGCTTTCTTGTACAAAGTGGTGATGG
One_180	180	Rep_One_MAP_Swap_C3SS_w_3SS	GTTGTTTAACATTCTTCACAATTTGCCGTCGGGTAGGGGCGAGTAGCTTCTGCCCAAAAAAGAAAGTAAAAAATTAAAAGCAGGACTGATGGAGCATATGTATATGTAGAAAAATACCCAGTCATGTGTTCTGATAGTGCTTGCATTCACATTGTGTCTTTTGTTATTTGTGCCTTTCTTTCGCAGTATGCAATAAAGTTCTTTTTAGTGCTGAATGGTGCTTAAGAAGTGCAGCGAGTAGCTGCGCTTCAAAACCCAGCTTTCTTGTACAAAGTGGTGATGG
One_181	181	Rep_One_MAP_BP1_AAA_2_GGG	GTTGTTTAACATTCTTCACAATTTGCCGTCGATTCCGAGCGAGTAGCTTGGAATCAAAAAAGAAAGTAAAAAATTAAAAGCAGGACTGATGGAGCATATGTATATGTAGAAAAATACCCAGTCATGTGTTCTGATAGTGCTTGCATTCACATTGTGTCTTTTGTTATATGCAGTGGGGTTCTTTTTAGTTTGTGCCTTTCTTTCGCAGTGCTGAATGGTGCTTAAAACATTTCGCGAGTAGCGAAATGTTAAAACCCAGCTTTCTTGTACAAAGTGGTGATGG
One_182	182	Rep_One_MAP_BP1_cloned_2_BP2	GTTGTTTAACATTCTTCACAATTTGCCGTCATGTTGCCGCGAGTAGCGGTGGTGTAAAAAAGAAAGTAAAAAATTAAAAGCAGGACTGATGGAGCATATGTATATGTAGAAAAATACCCAGTCATGTGTTCTGATAGTGCTTGCATTCACATTGTGTCTTTTGTTATATGCAATAAAGTTCAATAAAGTTTGTGCCTTTCTTTCGCAGTGCTGAATGGTGCTTAACGTTGCCTGCGAGTAGCGGGCGATGAAAACCCAGCTTTCTTGTACAAAGTGGTGATGG
One_183	183	Rep_One_MAP_BP2_Cloned_to_BP1	GTTGTTTAACATTCTTCACAATTTGCCGTCATCCTAGGGCGAGTAGCTCTGGGATAAAAAAGAAAGTAAAAAATTAAAAGCAGGACTGATGGAGCATATGTATATGTAGAAAAATACCCAGTCATGTGTTCTGATAGTGCTTGCATTCACATTGTGTCTTTTGTTATATGCTTTTTAGTTCTTTTTAGTTTGTGCCTTTCTTTCGCAGTGCTGAATGGTGCTTAATGGAGAGGGCGAGTAGCTCTTTCCAAAAACCCAGCTTTCTTGTACAAAGTGGTGATGG
One_184	184	Rep_One_MAP_KHSRP_One_GGG	GTTGTTTAACATTCTTCACAATTTGCCGTCAGTTGGCCGCGAGTAGCGGTCAGCTAAAAAAGAAAGTAAAAAATTAAAAGCAGGACTGATGGAGCATATGTATATGTAGAAAAATACCCAGTCAGGGGGGCTGATAGTGCTTGCATTCACATTGTGTCTTTTGTTATATGCAATAAAGTTCTTTTTAGTTTGTGCCTTTCTTTCGCAGTGCTGAATGGTGCTTAAGACTGGTGGCGAGTAGCCATCAGTCAAAACCCAGCTTTCTTGTACAAAGTGGTGATGG
One_185	185	Rep_One_MAP_KHSRP_Two_GGG	GTTGTTTAACATTCTTCACAATTTGCCGTCGTCTTGGCGCGAGTAGCGTCGAGGCAAAAAAGAAAGTAAAAAATTAAAAGCAGGACTGATGGAGCATATGTATATGTAGAAAAATACCCAGTCATGTGTTCTGATAGTGCTTGCATTCACAGGGGGGCTTTTGTTATATGCAATAAAGTTCTTTTTAGTTTGTGCCTTTCTTTCGCAGTGCTGAATGGTGCTTAACTGGTGCTGCGAGTAGCGGCATCGGAAAACCCAGCTTTCTTGTACAAAGTGGTGATGG
One_186	186	Rep_One_MAP_Strengthen_C3SS_Py	GTTGTTTAACATTCTTCACAATTTGCCGTCGCCCGTCGGCGAGTAGCTGATGGGTAAAAAAGAAAGTAAAAAATTAAAAGCAGGACTGATGGAGCATATGTATATGTAGAAAAATACCCAGTCATGTGTTCTGATAGTGCTTGCATTCACATTGTGTCTTTTGTTATATGCAATATATTTCTTTTTAGTTTGTGCCTTTCTTTCGCAGTGCTGAATGGTGCTTAATTGAATTTGCGAGTAGCAAATTCAAAAAACCCAGCTTTCTTGTACAAAGTGGTGATGG
One_187	187	Rep_One_MAP_Strengthen_C3SS_Py_Copy	GTTGTTTAACATTCTTCACAATTTGCCGTCGATTCTATGCGAGTAGCATAGAGTCAAAAAAGAAAGTAAAAAATTAAAAGCAGGACTGATGGAGCATATGTATATGTAGAAAAATACCCAGTCATGTGTTCTGATAGTGCTTGCATTCACATTGTGTCTTTTGTTATATGCTATATATTTCTTTTTAGTTTGTGCCTTTCTTTCGCAGTGCTGAATGGTGCTTAACTATATAGGCGAGTAGCTTATATGGAAAACCCAGCTTTCTTGTACAAAGTGGTGATGG
One_188	188	Rep_One_MAP_Strengthen_C3SS_Py_Copy_2	GTTGTTTAACATTCTTCACAATTTGCCGTCGTGGGACGGCGAGTAGCCGTTCCACAAAAAAGAAAGTAAAAAATTAAAAGCAGGACTGATGGAGCATATGTATATGTAGAAAAATACCCAGTCATGTGTTCTGATAGTGCTTGCATTCACATTGTGTCTTTTGTTATATGCAATTATGTTCTTTTTAGTTTGTGCCTTTCTTTCGCAGTGCTGAATGGTGCTTAAATCCTAGGGCGAGTAGCTCTGGGATAAAACCCAGCTTTCTTGTACAAAGTGGTGATGG
One_189	189	Rep_One_MAP_Strengthen_C3SS_Py_Copy_3	GTTGTTTAACATTCTTCACAATTTGCCGTCCGATGTGCGCGAGTAGCGTATATTGAAAAAAGAAAGTAAAAAATTAAAAGCAGGACTGATGGAGCATATGTATATGTAGAAAAATACCCAGTCATGTGTTCTGATAGTGCTTGCATTCACATTGTGTCTTTTGTTATATGCTATAATTTTCTTTTTAGTTTGTGCCTTTCTTTCGCAGTGCTGAATGGTGCTTAAAGTGTTTGGCGAGTAGCTAAATGCTAAAACCCAGCTTTCTTGTACAAAGTGGTGATGG
One_190	190	Rep_One_MAP_Strengthen_Can_PyTract	GTTGTTTAACATTCTTCACAATTTGCCGTCACTTTATGGCGAGTAGCCGTGGAGTAAAAAAGAAAGTAAAAAATTAAAAGCAGGACTGATGGAGCATATGTATATGTAGAAAAATACCCAGTCATGTGTTCTGATAGTGCTTGCATTCACATTGTGTCTTTTGTTATATGCAATAAAGTTCTTTTTAGTTTGTTCCTTTCTTTCTCAGTGCTGAATGGTGCTTAAATCATGCTGCGAGTAGCGGCGTGATAAAACCCAGCTTTCTTGTACAAAGTGGTGATGG
One_191	191	Rep_One_MAP_Strengthen_Can_PyTract_Copy	GTTGTTTAACATTCTTCACAATTTGCCGTCGAAGTTGTGCGAGTAGCACAATTTCAAAAAAGAAAGTAAAAAATTAAAAGCAGGACTGATGGAGCATATGTATATGTAGAAAAATACCCAGTCATGTGTTCTGATAGTGCTTGCATTCACATTGTGTCTTTTGTTATATGCAATAAAGTTCTTTTTAGTTTTTTCCTTTCTTTCTCAGTGCTGAATGGTGCTTAAGTGTATTTGCGAGTAGCAGATATACAAAACCCAGCTTTCTTGTACAAAGTGGTGATGG
One_192	192	Rep_One_MAP_Strengthen_Can_PyTract_Copy_2	GTTGTTTAACATTCTTCACAATTTGCCGTCGTTCTGCTGCGAGTAGCGGCGGAGCAAAAAAGAAAGTAAAAAATTAAAAGCAGGACTGATGGAGCATATGTATATGTAGAAAAATACCCAGTCATGTGTTCTGATAGTGCTTGCATTCACATTGTGTCTTTTGTTATATGCAATAAAGTTCTTTTTAGTTTTTTCCTTTCTTTCTCAGTGCTGAATGGTGCTTAAGATGGATCGCGAGTAGCGGTCCATCAAAACCCAGCTTTCTTGTACAAAGTGGTGATGG
One_193	193	Rep_One_MAP_Weaken_C3SS_PyTract	GTTGTTTAACATTCTTCACAATTTGCCGTCGTTCAGTCGCGAGTAGCGACTGGGCAAAAAAGAAAGTAAAAAATTAAAAGCAGGACTGATGGAGCATATGTATATGTAGAAAAATACCCAGTCATGTGTTCTGATAGTGCTTGCATTCACATTGTGTCTTTTGTTATATGCAATAAAGTTCTTGTGAGTTTGTGCCTTTCTTTCGCAGTGCTGAATGGTGCTTAAGTTGTAGGGCGAGTAGCTCTATAACAAAACCCAGCTTTCTTGTACAAAGTGGTGATGG
One_194	194	Rep_One_MAP_Weaken_C3SS_PyTract_Copy	GTTGTTTAACATTCTTCACAATTTGCCGTCCATATTTCGCGAGTAGCGGGATATGAAAAAAGAAAGTAAAAAATTAAAAGCAGGACTGATGGAGCATATGTATATGTAGAAAAATACCCAGTCATGTGTTCTGATAGTGCTTGCATTCACATTGTGTCTTTTGTTATATGCAATAAAGTTCGTGTGAGTTTGTGCCTTTCTTTCGCAGTGCTGAATGGTGCTTAACTTTGCATGCGAGTAGCATGCAGGGAAAACCCAGCTTTCTTGTACAAAGTGGTGATGG
One_195	195	Rep_One_MAP_Weaken_C3SS_PyTract_Copy_2	GTTGTTTAACATTCTTCACAATTTGCCGTCGGGCGAGGGCGAGTAGCCCTTGTCCAAAAAAGAAAGTAAAAAATTAAAAGCAGGACTGATGGAGCATATGTATATGTAGAAAAATACCCAGTCATGTGTTCTGATAGTGCTTGCATTCACATTGTGTCTTTTGTTATATGCAATAAAGTGCGTGTGAGTTTGTGCCTTTCTTTCGCAGTGCTGAATGGTGCTTAAAGACTACGGCGAGTAGCTGTGGTCTAAAACCCAGCTTTCTTGTACAAAGTGGTGATGG
One_196	196	Rep_One_MAP_Weaken_C3SS_PyTract_Copy_3	GTTGTTTAACATTCTTCACAATTTGCCGTCGCATGTGGGCGAGTAGCCTACATGTAAAAAAGAAAGTAAAAAATTAAAAGCAGGACTGATGGAGCATATGTATATGTAGAAAAATACCCAGTCATGTGTTCTGATAGTGCTTGCATTCACATTGTGTCTTTTGTTATATGCAATAAAGTTCTGTGTAGTTTGTGCCTTTCTTTCGCAGTGCTGAATGGTGCTTAAGTTTATGCGCGAGTAGCGTATAAACAAAACCCAGCTTTCTTGTACAAAGTGGTGATGG
One_197	197	Rep_One_MAP_Weaken_C3SS_PyTract_Copy_4	GTTGTTTAACATTCTTCACAATTTGCCGTCGGTAGTGAGCGAGTAGCTCATTATCAAAAAAGAAAGTAAAAAATTAAAAGCAGGACTGATGGAGCATATGTATATGTAGAAAAATACCCAGTCATGTGTTCTGATAGTGCTTGCATTCACATTGTGTCTTTTGTTATATGCAATAAAGTTGTGTGTAGTTTGTGCCTTTCTTTCGCAGTGCTGAATGGTGCTTAATCTGTTAGGCGAGTAGCCTAGCGGAAAAACCCAGCTTTCTTGTACAAAGTGGTGATGG
One_198	198	Rep_One_MAP_Weaken_C3SS_PyTract_Copy_5	GTTGTTTAACATTCTTCACAATTTGCCGTCGCCGATTGGCGAGTAGCTAGTTGGCAAAAAAGAAAGTAAAAAATTAAAAGCAGGACTGATGGAGCATATGTATATGTAGAAAAATACCCAGTCATGTGTTCTGATAGTGCTTGCATTCACATTGTGTCTTTTGTTATATGCAATAAAGGTGTGTGTAGTTTGTGCCTTTCTTTCGCAGTGCTGAATGGTGCTTAAACGGGTGGGCGAGTAGCCCATCCGTAAAACCCAGCTTTCTTGTACAAAGTGGTGATGG
One_199	199	Rep_One_MAP_Weaken_Canonical_PyTract	GTTGTTTAACATTCTTCACAATTTGCCGTCCTTCGTAAGCGAGTAGCTTGCGGAGAAAAAAGAAAGTAAAAAATTAAAAGCAGGACTGATGGAGCATATGTATATGTAGAAAAATACCCAGTCATGTGTTCTGATAGTGCTTGCATTCACATTGTGTCTTTTGTTATATGCAATAAAGTTCTTTTTAGTTTGTGCCTTTCTTTGGGAGTGCTGAATGGTGCTTAAGCTGCATCGCGAGTAGCGGTGCGGTAAAACCCAGCTTTCTTGTACAAAGTGGTGATGG
One_200	200	Rep_One_MAP_Weaken_Canonical_PyTract_Copy	GTTGTTTAACATTCTTCACAATTTGCCGTCGTTACTGCGCGAGTAGCGCGGTGACAAAAAAGAAAGTAAAAAATTAAAAGCAGGACTGATGGAGCATATGTATATGTAGAAAAATACCCAGTCATGTGTTCTGATAGTGCTTGCATTCACATTGTGTCTTTTGTTATATGCAATAAAGTTCTTTTTAGTTTGTGCCTTTCTGTGGGAGTGCTGAATGGTGCTTAAGTTGTCGTGCGAGTAGCATGACAATAAAACCCAGCTTTCTTGTACAAAGTGGTGATGG
One_201	201	Rep_One_MAP_Weaken_Canonical_PyTract_Copy_2	GTTGTTTAACATTCTTCACAATTTGCCGTCGTTGATCTGCGAGTAGCAGGTTAACAAAAAAGAAAGTAAAAAATTAAAAGCAGGACTGATGGAGCATATGTATATGTAGAAAAATACCCAGTCATGTGTTCTGATAGTGCTTGCATTCACATTGTGTCTTTTGTTATATGCAATAAAGTTCTTTTTAGTTTGTGCCTTTGTGTGGGAGTGCTGAATGGTGCTTAAGTGGATACGCGAGTAGCGTGTCCACAAAACCCAGCTTTCTTGTACAAAGTGGTGATGG
One_202	202	Rep_One_MAP_Weaken_Canonical_PyTract_Copy_3	GTTGTTTAACATTCTTCACAATTTGCCGTCTTGGTTGAGCGAGTAGCTCGGCCAAAAAAAAGAAAGTAAAAAATTAAAAGCAGGACTGATGGAGCATATGTATATGTAGAAAAATACCCAGTCATGTGTTCTGATAGTGCTTGCATTCACATTGTGTCTTTTGTTATATGCAATAAAGTTCTTTTTAGTTTGTGCCTGTGTGTGGCAGTGCTGAATGGTGCTTAAGCTTTGCTGCGAGTAGCAGCAAGGCAAAACCCAGCTTTCTTGTACAAAGTGGTGATGG
One_203	203	Rep_One_MAP_Weaken_Canonical_PyTract_Copy_4	GTTGTTTAACATTCTTCACAATTTGCCGTCATGTGCTAGCGAGTAGCTAGTATGTAAAAAAGAAAGTAAAAAATTAAAAGCAGGACTGATGGAGCATATGTATATGTAGAAAAATACCCAGTCATGTGTTCTGATAGTGCTTGCATTCACATTGTGTCTTTTGTTATATGCAATAAAGTTCTTTTTAGTTTGTGCCGTGCGTGCGCAGTGCTGAATGGTGCTTAAGGTTATTGGCGAGTAGCCGGTAGCCAAAACCCAGCTTTCTTGTACAAAGTGGTGATGG
One_204	204	Rep_One_MAP_Weaken_Canonical_PyTract_Copy_5	GTTGTTTAACATTCTTCACAATTTGCCGTCGTGGTGGTGCGAGTAGCATTATCACAAAAAAGAAAGTAAAAAATTAAAAGCAGGACTGATGGAGCATATGTATATGTAGAAAAATACCCAGTCATGTGTTCTGATAGTGCTTGCATTCACATTGTGTCTTTTGTTATATGCAATAAAGTTCTTTTTAGTTTGTGCGTGTGTGTGGCAGTGCTGAATGGTGCTTAATAGTATTGGCGAGTAGCTAGTACTAAAAACCCAGCTTTCTTGTACAAAGTGGTGATGG
One_205	205	Rep_One_MAP_Base_150	GTTGTTTAACATTCTTCACAATTTGCCGTCGGCGGGAGGCGAGTAGCCTCTCGCTAAAAAAGAAAGTAAAAAATTAAAAGCAGGACTGATGGAGCATATGTATATGTAGAAAAATACCCAGTCATGTGTTCTGATAGTGCTTGCATTCACATTGTGTCTTTTGTTATATGCAATAAAGTTCTTTTTAGTTTGTGCCTTTCTTTCGCAGTGCTGAATGGTGCTTAACATATTTCGCGAGTAGCGGGATATGAAAACCCAGCTTTCTTGTACAAAGTGGTGATGG
One_206	206	Rep_One_map_nagnag_var1	GTTGTTTAACATTCTTCACAATTTGCCGTCCGTTATCCGCGAGTAGCGGATAGCGAAAAAAGAAAGTAAAAAATTAAAAGCAGGACTGATGGAGCATATGTATATGTAGAAAAATACCCAGTCATGTGTTCTGATAGTGCTTGCATTCACATTGTGTCTTTTGTTATATGCAATAAAGTTCTTTTAAGTTTGTGCCTTTCTTTCGAAGTGCTGAATGGTGCTTAAGCTACTAGGCGAGTAGCTTAGTAGCAAAACCCAGCTTTCTTGTACAAAGTGGTGATGG
One_207	207	Rep_One_map_nagnag_var2	GTTGTTTAACATTCTTCACAATTTGCCGTCGCACTGGTGCGAGTAGCATCGGTGCAAAAAAGAAAGTAAAAAATTAAAAGCAGGACTGATGGAGCATATGTATATGTAGAAAAATACCCAGTCATGTGTTCTGATAGTGCTTGCATTCACATTGTGTCTTTTGTTATATGCAATAAAGTTCTTTTAAGTTTGTGCCTTTCTTTCGCAGTGCTGAATGGTGCTTAATCTAGTCAGCGAGTAGCTGACTGGGAAAACCCAGCTTTCTTGTACAAAGTGGTGATGG
One_208	208	Rep_One_map_nagnag_var3	GTTGTTTAACATTCTTCACAATTTGCCGTCGGGCGTGTGCGAGTAGCGCGCGCTCAAAAAAGAAAGTAAAAAATTAAAAGCAGGACTGATGGAGCATATGTATATGTAGAAAAATACCCAGTCATGTGTTCTGATAGTGCTTGCATTCACATTGTGTCTTTTGTTATATGCAATAAAGTTCTTTTAAGTTTGTGCCTTTCTTTCGGAGTGCTGAATGGTGCTTAAGTGGGACGGCGAGTAGCCGTTCCACAAAACCCAGCTTTCTTGTACAAAGTGGTGATGG
One_209	209	Rep_One_map_nagnag_var4	GTTGTTTAACATTCTTCACAATTTGCCGTCGCATCCTTGCGAGTAGCAGGGATGCAAAAAAGAAAGTAAAAAATTAAAAGCAGGACTGATGGAGCATATGTATATGTAGAAAAATACCCAGTCATGTGTTCTGATAGTGCTTGCATTCACATTGTGTCTTTTGTTATATGCAATAAAGTTCTTTTAAGTTTGTGCCTTTCTTTCGTAGTGCTGAATGGTGCTTAAGGATGTAAGCGAGTAGCTTGCATTCAAAACCCAGCTTTCTTGTACAAAGTGGTGATGG
One_210	210	Rep_One_map_nagnag_var5	GTTGTTTAACATTCTTCACAATTTGCCGTCGCACGATGGCGAGTAGCCATCGTGTAAAAAAGAAAGTAAAAAATTAAAAGCAGGACTGATGGAGCATATGTATATGTAGAAAAATACCCAGTCATGTGTTCTGATAGTGCTTGCATTCACATTGTGTCTTTTGTTATATGCAATAAAGTTCTTTTCAGTTTGTGCCTTTCTTTCGAAGTGCTGAATGGTGCTTAAGCCACCATGCGAGTAGCGTGGTGGTAAAACCCAGCTTTCTTGTACAAAGTGGTGATGG
One_211	211	Rep_One_map_nagnag_var6	GTTGTTTAACATTCTTCACAATTTGCCGTCCTGTTCCGGCGAGTAGCTGGGACGGAAAAAAGAAAGTAAAAAATTAAAAGCAGGACTGATGGAGCATATGTATATGTAGAAAAATACCCAGTCATGTGTTCTGATAGTGCTTGCATTCACATTGTGTCTTTTGTTATATGCAATAAAGTTCTTTTCAGTTTGTGCCTTTCTTTCGCAGTGCTGAATGGTGCTTAAAGAGATCGGCGAGTAGCTGGTCTCTAAAACCCAGCTTTCTTGTACAAAGTGGTGATGG
One_212	212	Rep_One_map_nagnag_var7	GTTGTTTAACATTCTTCACAATTTGCCGTCTCGACGAGGCGAGTAGCTTTGTCGAAAAAAAGAAAGTAAAAAATTAAAAGCAGGACTGATGGAGCATATGTATATGTAGAAAAATACCCAGTCATGTGTTCTGATAGTGCTTGCATTCACATTGTGTCTTTTGTTATATGCAATAAAGTTCTTTTCAGTTTGTGCCTTTCTTTCGGAGTGCTGAATGGTGCTTAAGGGTTTGTGCGAGTAGCGCAGATCCAAAACCCAGCTTTCTTGTACAAAGTGGTGATGG
One_213	213	Rep_One_map_nagnag_var8	GTTGTTTAACATTCTTCACAATTTGCCGTCGTTTCAGTGCGAGTAGCGCTGAGGCAAAAAAGAAAGTAAAAAATTAAAAGCAGGACTGATGGAGCATATGTATATGTAGAAAAATACCCAGTCATGTGTTCTGATAGTGCTTGCATTCACATTGTGTCTTTTGTTATATGCAATAAAGTTCTTTTCAGTTTGTGCCTTTCTTTCGTAGTGCTGAATGGTGCTTAAGAGTATGAGCGAGTAGCTCATACTCAAAACCCAGCTTTCTTGTACAAAGTGGTGATGG
One_214	214	Rep_One_map_nagnag_var9	GTTGTTTAACATTCTTCACAATTTGCCGTCGATCGGCTGCGAGTAGCAGTCGATTAAAAAAGAAAGTAAAAAATTAAAAGCAGGACTGATGGAGCATATGTATATGTAGAAAAATACCCAGTCATGTGTTCTGATAGTGCTTGCATTCACATTGTGTCTTTTGTTATATGCAATAAAGTTCTTTTGAGTTTGTGCCTTTCTTTCGAAGTGCTGAATGGTGCTTAACTGGGTGTGCGAGTAGCGCGCCTGGAAAACCCAGCTTTCTTGTACAAAGTGGTGATGG
One_215	215	Rep_One_map_nagnag_var10	GTTGTTTAACATTCTTCACAATTTGCCGTCCAGTCTGGGCGAGTAGCTTGGACTGAAAAAAGAAAGTAAAAAATTAAAAGCAGGACTGATGGAGCATATGTATATGTAGAAAAATACCCAGTCATGTGTTCTGATAGTGCTTGCATTCACATTGTGTCTTTTGTTATATGCAATAAAGTTCTTTTGAGTTTGTGCCTTTCTTTCGCAGTGCTGAATGGTGCTTAAACTATTCTGCGAGTAGCAGAATAGTAAAACCCAGCTTTCTTGTACAAAGTGGTGATGG
One_216	216	Rep_One_map_nagnag_var11	GTTGTTTAACATTCTTCACAATTTGCCGTCCTGCGAATGCGAGTAGCGTTCGTGGAAAAAAGAAAGTAAAAAATTAAAAGCAGGACTGATGGAGCATATGTATATGTAGAAAAATACCCAGTCATGTGTTCTGATAGTGCTTGCATTCACATTGTGTCTTTTGTTATATGCAATAAAGTTCTTTTGAGTTTGTGCCTTTCTTTCGGAGTGCTGAATGGTGCTTAAGGCTATATGCGAGTAGCGTGTGGTCAAAACCCAGCTTTCTTGTACAAAGTGGTGATGG
One_217	217	Rep_One_map_nagnag_var12	GTTGTTTAACATTCTTCACAATTTGCCGTCTACAGAGTGCGAGTAGCACTCTGTAAAAAAAGAAAGTAAAAAATTAAAAGCAGGACTGATGGAGCATATGTATATGTAGAAAAATACCCAGTCATGTGTTCTGATAGTGCTTGCATTCACATTGTGTCTTTTGTTATATGCAATAAAGTTCTTTTGAGTTTGTGCCTTTCTTTCGTAGTGCTGAATGGTGCTTAAATAGTGGGGCGAGTAGCTTCACTATAAAACCCAGCTTTCTTGTACAAAGTGGTGATGG
One_218	218	Rep_One_map_nagnag_var13	GTTGTTTAACATTCTTCACAATTTGCCGTCGGTCGGGTGCGAGTAGCACCTGGCTAAAAAAGAAAGTAAAAAATTAAAAGCAGGACTGATGGAGCATATGTATATGTAGAAAAATACCCAGTCATGTGTTCTGATAGTGCTTGCATTCACATTGTGTCTTTTGTTATATGCAATAAAGTTCTTTTTAGTTTGTGCCTTTCTTTCGAAGTGCTGAATGGTGCTTAACTTTCTGTGCGAGTAGCGCAGAAAGAAAACCCAGCTTTCTTGTACAAAGTGGTGATGG
One_219	219	Rep_One_map_nagnag_var15	GTTGTTTAACATTCTTCACAATTTGCCGTCATAGTATGGCGAGTAGCTGTATTGTAAAAAAGAAAGTAAAAAATTAAAAGCAGGACTGATGGAGCATATGTATATGTAGAAAAATACCCAGTCATGTGTTCTGATAGTGCTTGCATTCACATTGTGTCTTTTGTTATATGCAATAAAGTTCTTTTTAGTTTGTGCCTTTCTTTCGGAGTGCTGAATGGTGCTTAAGTTATGCGGCGAGTAGCCGTGTAATAAAACCCAGCTTTCTTGTACAAAGTGGTGATGG
One_220	220	Rep_One_map_nagnag_var16	GTTGTTTAACATTCTTCACAATTTGCCGTCGAGATCGAGCGAGTAGCTCGATCTCAAAAAAGAAAGTAAAAAATTAAAAGCAGGACTGATGGAGCATATGTATATGTAGAAAAATACCCAGTCATGTGTTCTGATAGTGCTTGCATTCACATTGTGTCTTTTGTTATATGCAATAAAGTTCTTTTTAGTTTGTGCCTTTCTTTCGTAGTGCTGAATGGTGCTTAACCGGGTCTGCGAGTAGCAGACTTGGAAAACCCAGCTTTCTTGTACAAAGTGGTGATGG
One_221	221	Rep_One_MAP_HNRNPDL_Double	GTTGTTTAACATTCTTCACAATTTGCCGTCGTCTGGTAGCGAGTAGCTATTGGGCAAAAAAGAAAGTCCCCAATTCCCCGCAGGACTGATGGAGCATATGTATATGTAGAAAAATACCCAGTCATGTGTTCTGATAGTGCTTGCATTCACATTGTGTCTTTTGTTATATGCAATAAAGTTCTTTTTAGTTTGTGCCTTTCTTTCGCAGTGCTGAATGGTGCTTAAGTTGGAGTGCGAGTAGCGCTCCGATAAAACCCAGCTTTCTTGTACAAAGTGGTGATGG
One_222	222	Rep_One_MAP_HNRNPDL_Single	GTTGTTTAACATTCTTCACAATTTGCCGTCACACTTAGGCGAGTAGCTTAGGTGTAAAAAAGAAAGTGGGGAATTAAAAGCAGGACTGATGGAGCATATGTATATGTAGAAAAATACCCAGTCATGTGTTCTGATAGTGCTTGCATTCACATTGTGTCTTTTGTTATATGCAATAAAGTTCTTTTTAGTTTGTGCCTTTCTTTCGCAGTGCTGAATGGTGCTTAATGGGTCTTGCGAGTAGCAGGACTCAAAAACCCAGCTTTCTTGTACAAAGTGGTGATGG
One_223	223	Rep_One_MAP_HNRNPDL_Triple	GTTGTTTAACATTCTTCACAATTTGCCGTCCCAATAGGGCGAGTAGCCCTGTTGGAAAAAAGAAAGTCCCCAATTCCCCGCAGGACTGATGGAGCATATGGCGCGGTAGAAAAATACCCAGTCATGTGTTCTGATAGTGCTTGCATTCACATTGTGTCTTTTGTTATATGCAATAAAGTTCTTTTTAGTTTGTGCCTTTCTTTCGCAGTGCTGAATGGTGCTTAAGCGAATTTGCGAGTAGCGGATTCGCAAAACCCAGCTTTCTTGTACAAAGTGGTGATGG
One_224	224	Rep_One_MAP_KHSRP_2X_at_Canonical	GTTGTTTAACATTCTTCACAATTTGCCGTCCCCGAATCGCGAGTAGCGATTTGGGAAAAAAGAAAGTAAAAAATTAAAAGCAGGACTGATGGAGCATATGTATATGTAGAAAAATACCCAGTCATGTGTTCTGATAGTGCTTGCATTCACATTGTGTCTTTTGTTATATGCAATAAAGTTCTTTTTAGTTATTGTGTTATTGTGTCAGTGCTGAATGGTGCTTAACGGAGGCTGCGAGTAGCAGTCTCTGAAAACCCAGCTTTCTTGTACAAAGTGGTGATGG
One_225	225	Rep_One_MAP_KHSRP_7X	GTTGTTTAACATTCTTCACAATTTGCCGTCTCTCTGGCGCGAGTAGCGCCGGAGAAAAAAAGAAAGTAAAAAATTAAAAGTGTATCTGATGGAGCATATGTATATGTAGAAAAATATGTATTCATGTGTTCTGATAGTGCTTGTATTCACATTGTGTCTTTTGTTATATGCATGTATGTTCTTTTTAGTTTGTGCCTTTCTTTCGCAGTGCTGAATGGTGCTTAACGTACCTCGCGAGTAGCGAGGTGCGAAAACCCAGCTTTCTTGTACAAAGTGGTGATGG
One_226	226	Rep_One_MAP_KHSRP_Triple_Mutant	GTTGTTTAACATTCTTCACAATTTGCCGTCACTGGTCCGCGAGTAGCGGGTCAGTAAAAAAGAAAGTAAAAAATTAAAAGCAGGACTGATGGAGCATAACACAATGTAGAAAAATACCCAGTCGGGTGTGCTGATAGTGCTTGCATTCACATGGGGGCTTTTGTTATATGCAATAAAGTTCTTTTTAGTTTGTGCCTTTCTTTCGCAGTGCTGAATGGTGCTTAAGATCGGCTGCGAGTAGCAGTCGATTAAAACCCAGCTTTCTTGTACAAAGTGGTGATGG
One_227	227	Rep_One_MAP_PABN1L_52_AAAAA_to_CCCCC	GTTGTTTAACATTCTTCACAATTTGCCGTCTCGGGTTGGCGAGTAGCTAACCTGAAAAAAAGAAAGTAAAAAATTAAAAGCAGGACTGATGGAGCATATGTATATGTAGCCCCCTACCCAGTCATGTGTTCTGATAGTGCTTGCATTCACATTGTGTCTTTTGTTATATGCAATAAAGTTCTTTTTAGTTTGTGCCTTTCTTTCGCAGTGCTGAATGGTGCTTAAGGGTAGGGGCGAGTAGCTTCTGCCCAAAACCCAGCTTTCTTGTACAAAGTGGTGATGG
One_228	228	Rep_One_MAP_SFPQ_Deletion	GTTGTTTAACATTCTTCACAATTTGCCGTCGATGGTCGGCGAGTAGCCGACTGTCAAAAAAGAAAGTAAAAAATTAAAAGCAGGACTGATGGAGCATATGTATATGTAGAAAAATACCCAGTCATGTGTTCTGAGCCGCCTTGCATTCACATTGTGTCTTTTGTTATATGCAATAAAGTTCTTTTTAGTTTGTGCCTTTCTTTCGCAGTGCTGAATGGTGCTTAAGAAGTTGTGCGAGTAGCACAATTTCAAAACCCAGCTTTCTTGTACAAAGTGGTGATGG
One_229	229	Rep_One_MAP_dinuc_shuffled_1	GTTGTTTAACATTCTTCACAATTTGCCGTCCTATGCTTGCGAGTAGCAAGTATAGAAAATGGTATTGTTTTGTAAGGTATTTCACCCAATGCAGCATAAACAAAGATTGTCTGCTGAAATACAAAAATCAGAGAGCTTTAAATGTATGTAGTGTCTGTGAGAAATATATGCAATAAAGTTCTTTTTAGTTTGTGCCTTTCTTTCGCAGTGCTGAATGGTGCTTAACTCAAGGGGCGAGTAGCCTCTTGAGAAAACCCAGCTTTCTTGTACAAAGTGGTGATGG
One_230	230	Rep_One_MAP_dinuc_shuffled_2	GTTGTTTAACATTCTTCACAATTTGCCGTCTATTTCGTGCGAGTAGCGCGAAATGAAAAGTCAGAAAGATTCCAAAGCTGGTGTAATTCATGCTGCCTGTGACATGGTTACTAAAAGCAATTAGTGTGTATGTATAAAGTGAAAAGATTCAATTTTTGATACAATATATGCAATAAAGTTCTTTTTAGTTTGTGCCTTTCTTTCGCAGTGCTGAATGGTGCTTAATGTTCTAGGCGAGTAGCCTAGAGCGAAAACCCAGCTTTCTTGTACAAAGTGGTGATGG
One_231	231	Rep_One_MAP_dinuc_shuffled_3	GTTGTTTAACATTCTTCACAATTTGCCGTCGAGCGTTTGCGAGTAGCGGATGCTTAAAAGTTATGAAGGGATGCATTTTCTGTTATAAAAAGAGATTGTGTGTGAATGTACAAAGTAAAATCATCAGCAACAGTTCTGCTGTTGAAATACCTAGCCAATTAATGTATATGCAATAAAGTTCTTTTTAGTTTGTGCCTTTCTTTCGCAGTGCTGAATGGTGCTTAAGTTGACTAGCGAGTAGCTAGTCGACAAAACCCAGCTTTCTTGTACAAAGTGGTGATGG
One_232	232	Rep_One_MAP_dinuc_shuffled_4	GTTGTTTAACATTCTTCACAATTTGCCGTCGCTCACCGGCGAGTAGCCGGTGAGCAAAAACAAAATCATATTTCATGAATGTCTTTGGTGAGGACTAATAGTGAAAAAAAGCCATATGTACATGCTAGTGTTAGTGAATTGTCAGCATTTTGTAGCCTGAGTAAAATATGCAATAAAGTTCTTTTTAGTTTGTGCCTTTCTTTCGCAGTGCTGAATGGTGCTTAACTGTACGGGCGAGTAGCCTGTGCAGAAAACCCAGCTTTCTTGTACAAAGTGGTGATGG
One_233	233	Rep_One_MAP_dinuc_shuffled_5	GTTGTTTAACATTCTTCACAATTTGCCGTCGGCGCATCGCGAGTAGCGATGTGCCAAAAAATTCTAATGCAGCTGTTAGTCTGTTGAAAAAGAAAGTAATGCAGTGTTCCCACAAAATATACATGCAAGAGGGATGTTTACTAATATGTGTGAGATGTTAATTTCATATGCAATAAAGTTCTTTTTAGTTTGTGCCTTTCTTTCGCAGTGCTGAATGGTGCTTAATCATATCTGCGAGTAGCAGATATGAAAAACCCAGCTTTCTTGTACAAAGTGGTGATGG
One_234	234	Rep_One_MAP_RBP_Block_four_au_rich	GTTGTTTAACATTCTTCACAATTTGCCGTCTCCCTGGGGCGAGTAGCTCTAGGGAAAAAAAGAAAGTAAAAAATTAAAAGCAGGACTGATGGAGCATATGTATATGTAGAAAAATACCCAGTCATGTGTTCTGATAGTGCTTGCATTCACATTGTGTCTTTTGTTATATGCAATAAAGATATATATAGTTTGTGCCTTTCTTTCGCAGTGCTGAATGGTGCTTAAGGTTTGTGGCGAGTAGCTACGGACCAAAACCCAGCTTTCTTGTACAAAGTGGTGATGG
One_235	235	Rep_One_MAP_RBP_Block_four_invert	GTTGTTTAACATTCTTCACAATTTGCCGTCCCCTGGTTGCGAGTAGCGACCAGGGAAAAAAGAAAGTAAAAAATTAAAAGCAGGACTGATGGAGCATATGTATATGTAGAAAAATACCCAGTCATGTGTTCTGATAGTGCTTGCATTCACATTGTGTCTTTTGTTATATGCAATAAAGAAAAAGAAAGTTTGTGCCTTTCTTTCGCAGTGCTGAATGGTGCTTAAGCGCCCTGGCGAGTAGCCAGGGTGCAAAACCCAGCTTTCTTGTACAAAGTGGTGATGG
One_236	236	Rep_One_MAP_RBP_Block_four_point	GTTGTTTAACATTCTTCACAATTTGCCGTCATGTATTGGCGAGTAGCCAATGCATAAAAAAGAAAGTAAAAAATTAAAAGCAGGACTGATGGAGCATATGTATATGTAGAAAAATACCCAGTCATGTGTTCTGATAGTGCTTGCATTCACATTGTGTCTTTTGTTATATGCAATAAAGGGAGGGGGAGTTTGTGCCTTTCTTTCGCAGTGCTGAATGGTGCTTAACGCCTCTTGCGAGTAGCGGGAGGTGAAAACCCAGCTTTCTTGTACAAAGTGGTGATGG
One_237	237	Rep_One_MAP_RBP_Block_four_shuffle	GTTGTTTAACATTCTTCACAATTTGCCGTCGTGGCGCCGCGAGTAGCGGTGTCGCAAAAAAGAAAGTAAAAAATTAAAAGCAGGACTGATGGAGCATATGTATATGTAGAAAAATACCCAGTCATGTGTTCTGATAGTGCTTGCATTCACATTGTGTCTTTTGTTATATGCAATAAAGTTTTTTCTAGTTTGTGCCTTTCTTTCGCAGTGCTGAATGGTGCTTAAGTTACTGCGCGAGTAGCGCGGTGACAAAACCCAGCTTTCTTGTACAAAGTGGTGATGG
One_238	238	Rep_One_MAP_RBP_Block_One_au_rich	GTTGTTTAACATTCTTCACAATTTGCCGTCCCTCTCAAGCGAGTAGCTTGAGAGGAAAAAAGAAAGTAAAAAATTAAAAATATATATATATATACATATGTATATGTAGAAAAATACCCAGTCATGTGTTCTGATAGTGCTTGCATTCACATTGTGTCTTTTGTTATATGCAATAAAGTTCTTTTTAGTTTGTGCCTTTCTTTCGCAGTGCTGAATGGTGCTTAAGTTAGCAAGCGAGTAGCTTGCTAACAAAACCCAGCTTTCTTGTACAAAGTGGTGATGG
One_239	239	Rep_One_MAP_RBP_Block_One_invert	GTTGTTTAACATTCTTCACAATTTGCCGTCTTACTGAAGCGAGTAGCTTCAGTGGAAAAAAGAAAGTAAAAAATTAAAACTCCATCAGTCCTGCCATATGTATATGTAGAAAAATACCCAGTCATGTGTTCTGATAGTGCTTGCATTCACATTGTGTCTTTTGTTATATGCAATAAAGTTCTTTTTAGTTTGTGCCTTTCTTTCGCAGTGCTGAATGGTGCTTAACGTGGTACGCGAGTAGCGTACTACGAAAACCCAGCTTTCTTGTACAAAGTGGTGATGG
One_240	240	Rep_One_MAP_RBP_Block_One_point	GTTGTTTAACATTCTTCACAATTTGCCGTCGAGACCATGCGAGTAGCATGGTCTCAAAAAAGAAAGTAAAAAATTAAAATACTTCAGTCGTTCTCATATGTATATGTAGAAAAATACCCAGTCATGTGTTCTGATAGTGCTTGCATTCACATTGTGTCTTTTGTTATATGCAATAAAGTTCTTTTTAGTTTGTGCCTTTCTTTCGCAGTGCTGAATGGTGCTTAACGAAATGTGCGAGTAGCACATTTCGAAAACCCAGCTTTCTTGTACAAAGTGGTGATGG
One_241	241	Rep_One_MAP_RBP_Block_One_shuffle	GTTGTTTAACATTCTTCACAATTTGCCGTCGCTTTGCTGCGAGTAGCAGCAAGGCAAAAAAGAAAGTAAAAAATTAAAAGCTGGACTGAGAAGGCATATGTATATGTAGAAAAATACCCAGTCATGTGTTCTGATAGTGCTTGCATTCACATTGTGTCTTTTGTTATATGCAATAAAGTTCTTTTTAGTTTGTGCCTTTCTTTCGCAGTGCTGAATGGTGCTTAACTACAGAGGCGAGTAGCCTTTGTAGAAAACCCAGCTTTCTTGTACAAAGTGGTGATGG
One_242	242	Rep_One_MAP_RBP_Block_three_au_rich	GTTGTTTAACATTCTTCACAATTTGCCGTCCGTTAGCAGCGAGTAGCTGTTGATGAAAAAAGAAAGTAAAAAATTAAAAGCAGGACTGATGGAGCATATGTATATGTAGAAAAATACCCAGTCATATATATAGATAGTGCTTGCATTCACATTGTGTCTTTTGTTATATGCAATAAAGTTCTTTTTAGTTTGTGCCTTTCTTTCGCAGTGCTGAATGGTGCTTAAGTGTGCTGGCGAGTAGCTAGTGCACAAAACCCAGCTTTCTTGTACAAAGTGGTGATGG
One_243	243	Rep_One_MAP_RBP_Block_three_invert	GTTGTTTAACATTCTTCACAATTTGCCGTCTGTCGGGAGCGAGTAGCTCTCGATAAAAAAAGAAAGTAAAAAATTAAAAGCAGGACTGATGGAGCATATGTATATGTAGAAAAATACCCAGTCAGAACACATGATAGTGCTTGCATTCACATTGTGTCTTTTGTTATATGCAATAAAGTTCTTTTTAGTTTGTGCCTTTCTTTCGCAGTGCTGAATGGTGCTTAAGTATATCGGCGAGTAGCTGGTGTACAAAACCCAGCTTTCTTGTACAAAGTGGTGATGG
One_244	244	Rep_One_MAP_RBP_Block_three_point	GTTGTTTAACATTCTTCACAATTTGCCGTCCAAGGAGCGCGAGTAGCGTTCTTTGAAAAAAGAAAGTAAAAAATTAAAAGCAGGACTGATGGAGCATATGTATATGTAGAAAAATACCCAGTCCGTGTGGAGGATAGTGCTTGCATTCACATTGTGTCTTTTGTTATATGCAATAAAGTTCTTTTTAGTTTGTGCCTTTCTTTCGCAGTGCTGAATGGTGCTTAAGCGCTCATGCGAGTAGCGTGAGTGCAAAACCCAGCTTTCTTGTACAAAGTGGTGATGG
One_245	245	Rep_One_MAP_RBP_Block_three_shuffle	GTTGTTTAACATTCTTCACAATTTGCCGTCTAGGGACGGCGAGTAGCCGTCCTTAAAAAAAGAAAGTAAAAAATTAAAAGCAGGACTGATGGAGCATATGTATATGTAGAAAAATACCCAGTCGTTCATGTTGATAGTGCTTGCATTCACATTGTGTCTTTTGTTATATGCAATAAAGTTCTTTTTAGTTTGTGCCTTTCTTTCGCAGTGCTGAATGGTGCTTAAGGTTCGGTGCGAGTAGCACCGAACCAAAACCCAGCTTTCTTGTACAAAGTGGTGATGG
One_246	246	Rep_One_MAP_RBP_Block_Two_au_rich	GTTGTTTAACATTCTTCACAATTTGCCGTCTCTTGAGGGCGAGTAGCCTTCGGGAAAAAAAGAAAGTAAAAAATTAAAAGCAGGACTGATGGAGCAATATATATAGTAGAAAAATACCCAGTCATGTGTTCTGATAGTGCTTGCATTCACATTGTGTCTTTTGTTATATGCAATAAAGTTCTTTTTAGTTTGTGCCTTTCTTTCGCAGTGCTGAATGGTGCTTAATCTAATTAGCGAGTAGCTAGTTAGAAAAACCCAGCTTTCTTGTACAAAGTGGTGATGG
One_247	247	Rep_One_MAP_RBP_Block_Two_invert	GTTGTTTAACATTCTTCACAATTTGCCGTCGATTCCTGGCGAGTAGCCAGGGATTAAAAAAGAAAGTAAAAAATTAAAAGCAGGACTGATGGAGCAATATACATAGTAGAAAAATACCCAGTCATGTGTTCTGATAGTGCTTGCATTCACATTGTGTCTTTTGTTATATGCAATAAAGTTCTTTTTAGTTTGTGCCTTTCTTTCGCAGTGCTGAATGGTGCTTAAAGGCTCCAGCGAGTAGCTGGAGCCTAAAACCCAGCTTTCTTGTACAAAGTGGTGATGG
One_248	248	Rep_One_MAP_RBP_Block_Two_point	GTTGTTTAACATTCTTCACAATTTGCCGTCGGGAGGACGCGAGTAGCGTTCTTTCAAAAAAGAAAGTAAAAAATTAAAAGCAGGACTGATGGAGCAGCGTGCGCGGTAGAAAAATACCCAGTCATGTGTTCTGATAGTGCTTGCATTCACATTGTGTCTTTTGTTATATGCAATAAAGTTCTTTTTAGTTTGTGCCTTTCTTTCGCAGTGCTGAATGGTGCTTAAAGATGGTGGCGAGTAGCTGCCATCTAAAACCCAGCTTTCTTGTACAAAGTGGTGATGG
One_249	249	Rep_One_MAP_RBP_Block_Two_shuffle	GTTGTTTAACATTCTTCACAATTTGCCGTCCTGGGTGTGCGAGTAGCGCGCCTGGAAAAAAGAAAGTAAAAAATTAAAAGCAGGACTGATGGAGCATGTATATATGTAGAAAAATACCCAGTCATGTGTTCTGATAGTGCTTGCATTCACATTGTGTCTTTTGTTATATGCAATAAAGTTCTTTTTAGTTTGTGCCTTTCTTTCGCAGTGCTGAATGGTGCTTAACATCCGTTGCGAGTAGCGACGGGTGAAAACCCAGCTTTCTTGTACAAAGTGGTGATGG
Two_1	1	Rep_Two_MAP_mut_BP_1	GTTGTTTAACATTCTTCACAATTTGCCGTCCCACTGCCGCGAGTAGCGGCGGTGGAAAAAAGAAAGGGGAAAATTAAAAGCAGGACTGATGGAGCATATGTATATGTAGAAAAATACCCAGTCATGTGTTCTGATAGTGCTTGCATTCACATTGTGTCTTTTGTTATATGCAATAAAGTTCTTTTTAGTTTGTGCCTTTCTTTCGCAGTGCTGAATGGTGCTTAATAGGCAGAGCGAGTAGCTTTGCTTAAAAACCCAGCTTTCTTGTACAAAGTGGTGATGG
Two_2	2	Rep_Two_MAP_mut_BP_2	GTTGTTTAACATTCTTCACAATTTGCCGTCCCTGTCTTGCGAGTAGCAAGGCAGGAAAAAAGAAAGTAAAAAATGGGAAGCAGGACTGATGGAGCATATGTATATGTAGAAAAATACCCAGTCATGTGTTCTGATAGTGCTTGCATTCACATTGTGTCTTTTGTTATATGCAATAAAGTTCTTTTTAGTTTGTGCCTTTCTTTCGCAGTGCTGAATGGTGCTTAACTATGCTTGCGAGTAGCAAGTATAGAAAACCCAGCTTTCTTGTACAAAGTGGTGATGG
Two_3	3	Rep_Two_MAP_mut_BP_3	GTTGTTTAACATTCTTCACAATTTGCCGTCAGGCTTGTGCGAGTAGCATGAGCTTAAAAAAGAAAGTAAAAAATTAAAAGCAGGACGGGTGGAGCATATGTATATGTAGAAAAATACCCAGTCATGTGTTCTGATAGTGCTTGCATTCACATTGTGTCTTTTGTTATATGCAATAAAGTTCTTTTTAGTTTGTGCCTTTCTTTCGCAGTGCTGAATGGTGCTTAACAATGCCAGCGAGTAGCTGGCATTGAAAACCCAGCTTTCTTGTACAAAGTGGTGATGG
Two_4	4	Rep_Two_MAP_mut_BP_4	GTTGTTTAACATTCTTCACAATTTGCCGTCCTTTGATCGCGAGTAGCGATCAGAGAAAAAAGAAAGTAAAAAATTAAAAGCAGGACTGATGGAGCATATGTATATGTAGAAAAATACCCAGGGGTGTGTTCTGATAGTGCTTGCATTCACATTGTGTCTTTTGTTATATGCAATAAAGTTCTTTTTAGTTTGTGCCTTTCTTTCGCAGTGCTGAATGGTGCTTAATGGTCCTGGCGAGTAGCCAGGATCAAAAACCCAGCTTTCTTGTACAAAGTGGTGATGG
Two_5	5	Rep_Two_MAP_mut_BP_5	GTTGTTTAACATTCTTCACAATTTGCCGTCGTCACCTAGCGAGTAGCTAGGTGGCAAAAAAGAAAGTAAAAAATTAAAAGCAGGACTGATGGAGCATATGTATATGTAGAAAAATACCCAGTCATGTGTTCGGGTAGTGCTTGCATTCACATTGTGTCTTTTGTTATATGCAATAAAGTTCTTTTTAGTTTGTGCCTTTCTTTCGCAGTGCTGAATGGTGCTTAAGTTTATGTGCGAGTAGCACGTAGATAAAACCCAGCTTTCTTGTACAAAGTGGTGATGG
Two_6	6	Rep_Two_MAP_mut_BP_6	GTTGTTTAACATTCTTCACAATTTGCCGTCGGCCAGGGGCGAGTAGCCCCTGGTCAAAAAAGAAAGTAAAAAATTAAAAGCAGGACTGATGGAGCATATGTATATGTAGAAAAATACCCAGTCATGTGTTCTGATAGTGCTTGCATGGGCATTGTGTCTTTTGTTATATGCAATAAAGTTCTTTTTAGTTTGTGCCTTTCTTTCGCAGTGCTGAATGGTGCTTAAGGCTTGGGGCGAGTAGCCTTAGGCCAAAACCCAGCTTTCTTGTACAAAGTGGTGATGG
Two_7	7	Rep_Two_MAP_mut_BP_7	GTTGTTTAACATTCTTCACAATTTGCCGTCGGTATTATGCGAGTAGCGTGGTATCAAAAAAGAAAGTAAAAAATTAAAAGCAGGACTGATGGAGCATATGTATATGTAGAAAAATACCCAGTCATGTGTTCTGATAGTGCTTGCATTCACATTGTGTCTTTTGGGGTATGCAATAAAGTTCTTTTTAGTTTGTGCCTTTCTTTCGCAGTGCTGAATGGTGCTTAAGACTCGGGGCGAGTAGCTTTGGGTTAAAACCCAGCTTTCTTGTACAAAGTGGTGATGG
Two_8	8	Rep_Two_MAP_mut_BP_8	GTTGTTTAACATTCTTCACAATTTGCCGTCGGGAGGTGGCGAGTAGCCGCTTTCCAAAAAAGAAAGTAAAAAATTAAAAGCAGGACTGATGGAGCATATGTATATGTAGAAAAATACCCAGTCATGTGTTCTGATAGTGCTTGCATTCACATTGTGTCTTTTGTTATATGCAAGGGAGTTCTTTTTAGTTTGTGCCTTTCTTTCGCAGTGCTGAATGGTGCTTAAATGGAGCTGCGAGTAGCGGTTTCATAAAACCCAGCTTTCTTGTACAAAGTGGTGATGG
Two_9	9	Rep_Two_MAP_mut_BP_1_3	GTTGTTTAACATTCTTCACAATTTGCCGTCCAGCTCTGGCGAGTAGCTAGGGTTGAAAAAAGAAAGGGGAAAATTAAAAGCAGGACGGGTGGAGCATATGTATATGTAGAAAAATACCCAGTCATGTGTTCTGATAGTGCTTGCATTCACATTGTGTCTTTTGTTATATGCAATAAAGTTCTTTTTAGTTTGTGCCTTTCTTTCGCAGTGCTGAATGGTGCTTAAGCTGAACTGCGAGTAGCAGTTCAGTAAAACCCAGCTTTCTTGTACAAAGTGGTGATGG
Two_10	10	Rep_Two_MAP_mut_BP_1_4	GTTGTTTAACATTCTTCACAATTTGCCGTCGGCTTGGGGCGAGTAGCCTTAGGCCAAAAAAGAAAGGGGAAAATTAAAAGCAGGACTGATGGAGCATATGTATATGTAGAAAAATACCCAGGGGTGTGTTCTGATAGTGCTTGCATTCACATTGTGTCTTTTGTTATATGCAATAAAGTTCTTTTTAGTTTGTGCCTTTCTTTCGCAGTGCTGAATGGTGCTTAAGCTTATGTGCGAGTAGCGCGTGAGCAAAACCCAGCTTTCTTGTACAAAGTGGTGATGG
Two_11	11	Rep_Two_MAP_mut_BP_1_5	GTTGTTTAACATTCTTCACAATTTGCCGTCTGGCATGAGCGAGTAGCTCGTGCCAAAAAAAGAAAGGGGAAAATTAAAAGCAGGACTGATGGAGCATATGTATATGTAGAAAAATACCCAGTCATGTGTTCGGGTAGTGCTTGCATTCACATTGTGTCTTTTGTTATATGCAATAAAGTTCTTTTTAGTTTGTGCCTTTCTTTCGCAGTGCTGAATGGTGCTTAAATGGTATCGCGAGTAGCGATACTATAAAACCCAGCTTTCTTGTACAAAGTGGTGATGG
Two_12	12	Rep_Two_MAP_mut_BP_1_6	GTTGTTTAACATTCTTCACAATTTGCCGTCGGATTAACGCGAGTAGCGTTGATCTAAAAAAGAAAGGGGAAAATTAAAAGCAGGACTGATGGAGCATATGTATATGTAGAAAAATACCCAGTCATGTGTTCTGATAGTGCTTGCATGGGCATTGTGTCTTTTGTTATATGCAATAAAGTTCTTTTTAGTTTGTGCCTTTCTTTCGCAGTGCTGAATGGTGCTTAACCATGATAGCGAGTAGCTATTGTGGAAAACCCAGCTTTCTTGTACAAAGTGGTGATGG
Two_13	13	Rep_Two_MAP_mut_BP_1_7	GTTGTTTAACATTCTTCACAATTTGCCGTCACATGAGGGCGAGTAGCTCTTATGTAAAAAAGAAAGGGGAAAATTAAAAGCAGGACTGATGGAGCATATGTATATGTAGAAAAATACCCAGTCATGTGTTCTGATAGTGCTTGCATTCACATTGTGTCTTTTGGGGTATGCAATAAAGTTCTTTTTAGTTTGTGCCTTTCTTTCGCAGTGCTGAATGGTGCTTAACCCTGGTTGCGAGTAGCGACCAGGGAAAACCCAGCTTTCTTGTACAAAGTGGTGATGG
Two_14	14	Rep_Two_MAP_mut_BP_1_8	GTTGTTTAACATTCTTCACAATTTGCCGTCCCGCGTGAGCGAGTAGCTTACGTGGAAAAAAGAAAGGGGAAAATTAAAAGCAGGACTGATGGAGCATATGTATATGTAGAAAAATACCCAGTCATGTGTTCTGATAGTGCTTGCATTCACATTGTGTCTTTTGTTATATGCAAGGGAGTTCTTTTTAGTTTGTGCCTTTCTTTCGCAGTGCTGAATGGTGCTTAAATCTTTGGGCGAGTAGCTTGAAGGTAAAACCCAGCTTTCTTGTACAAAGTGGTGATGG
Two_15	15	Rep_Two_MAP_mut_BP_5_6	GTTGTTTAACATTCTTCACAATTTGCCGTCGGCGTCACGCGAGTAGCGTGATGTCAAAAAAGAAAGTAAAAAATTAAAAGCAGGACTGATGGAGCATATGTATATGTAGAAAAATACCCAGTCATGTGTTCGGGTAGTGCTTGCATGGGCATTGTGTCTTTTGTTATATGCAATAAAGTTCTTTTTAGTTTGTGCCTTTCTTTCGCAGTGCTGAATGGTGCTTAAGGGCGTGTGCGAGTAGCGCGCGCTCAAAACCCAGCTTTCTTGTACAAAGTGGTGATGG
Two_16	16	Rep_Two_MAP_mut_BP_5_7	GTTGTTTAACATTCTTCACAATTTGCCGTCCTGGCCCTGCGAGTAGCAGGGTCAGAAAAAAGAAAGTAAAAAATTAAAAGCAGGACTGATGGAGCATATGTATATGTAGAAAAATACCCAGTCATGTGTTCGGGTAGTGCTTGCATTCACATTGTGTCTTTTGGGGTATGCAATAAAGTTCTTTTTAGTTTGTGCCTTTCTTTCGCAGTGCTGAATGGTGCTTAACCGTCGGAGCGAGTAGCTCCGGTGGAAAACCCAGCTTTCTTGTACAAAGTGGTGATGG
Two_17	17	Rep_Two_MAP_mut_BP_5_8	GTTGTTTAACATTCTTCACAATTTGCCGTCTATGCGAGGCGAGTAGCCTCGTATAAAAAAAGAAAGTAAAAAATTAAAAGCAGGACTGATGGAGCATATGTATATGTAGAAAAATACCCAGTCATGTGTTCGGGTAGTGCTTGCATTCACATTGTGTCTTTTGTTATATGCAAGGGAGTTCTTTTTAGTTTGTGCCTTTCTTTCGCAGTGCTGAATGGTGCTTAAGGAGGGAGGCGAGTAGCTTTCCTCCAAAACCCAGCTTTCTTGTACAAAGTGGTGATGG
Two_18	18	Rep_Two_MAP_mut_BP_6_7	GTTGTTTAACATTCTTCACAATTTGCCGTCGCAGTAAGGCGAGTAGCTTTGTTGCAAAAAAGAAAGTAAAAAATTAAAAGCAGGACTGATGGAGCATATGTATATGTAGAAAAATACCCAGTCATGTGTTCTGATAGTGCTTGCATGGGCATTGTGTCTTTTGGGGTATGCAATAAAGTTCTTTTTAGTTTGTGCCTTTCTTTCGCAGTGCTGAATGGTGCTTAACTTATCTGGCGAGTAGCCAGATAGGAAAACCCAGCTTTCTTGTACAAAGTGGTGATGG
Two_19	19	Rep_Two_MAP_mut_BP_6_8	GTTGTTTAACATTCTTCACAATTTGCCGTCCCCACTTGGCGAGTAGCCAGGTGGGAAAAAAGAAAGTAAAAAATTAAAAGCAGGACTGATGGAGCATATGTATATGTAGAAAAATACCCAGTCATGTGTTCTGATAGTGCTTGCATGGGCATTGTGTCTTTTGTTATATGCAAGGGAGTTCTTTTTAGTTTGTGCCTTTCTTTCGCAGTGCTGAATGGTGCTTAACTTGGAAGGCGAGTAGCCTTCTGAGAAAACCCAGCTTTCTTGTACAAAGTGGTGATGG
Two_20	20	Rep_Two_MAP_mut_BP_7_8	GTTGTTTAACATTCTTCACAATTTGCCGTCCTGGTCATGCGAGTAGCATGACTGGAAAAAAGAAAGTAAAAAATTAAAAGCAGGACTGATGGAGCATATGTATATGTAGAAAAATACCCAGTCATGTGTTCTGATAGTGCTTGCATTCACATTGTGTCTTTTGGGGTATGCAAGGGAGTTCTTTTTAGTTTGTGCCTTTCTTTCGCAGTGCTGAATGGTGCTTAAGACTTTCTGCGAGTAGCAGGAGGTCAAAACCCAGCTTTCTTGTACAAAGTGGTGATGG
Two_21	21	Rep_Two_MAP_C3SS_BPS_TNA_1	GTTGTTTAACATTCTTCACAATTTGCCGTCCAACCTACGCGAGTAGCGTGGGTTGAAAAAAGAAAGTAAAAAATTAAAAGCAGGACTGATGGAGCATATGTATATGTAGAAAAATACCCAGTCATGTGTTCTGATAGTGCTTGCATTCACATTGTGTCTTTTGTTATATGCAATAAAGTTCTTTATAGTTTGTGCCTTTCTTTCGCAGTGCTGAATGGTGCTTAAACAGATTAGCGAGTAGCTAATTTGTAAAACCCAGCTTTCTTGTACAAAGTGGTGATGG
Two_22	22	Rep_Two_MAP_C3SS_BPS_TNA_2	GTTGTTTAACATTCTTCACAATTTGCCGTCGGGTGTCGGCGAGTAGCCGGCGTCCAAAAAAGAAAGTAAAAAATTAAAAGCAGGACTGATGGAGCATATGTATATGTAGAAAAATACCCAGTCATGTGTTCTGATAGTGCTTGCATTCACATTGTGTCTTTTGTTATATGCAATAAAGTTCTTTCTAGTTTGTGCCTTTCTTTCGCAGTGCTGAATGGTGCTTAAACACTTAGGCGAGTAGCTTAGGTGTAAAACCCAGCTTTCTTGTACAAAGTGGTGATGG
Two_23	23	Rep_Two_MAP_C3SS_BPS_TNA_3	GTTGTTTAACATTCTTCACAATTTGCCGTCTACGCTTTGCGAGTAGCAAAGTGTAAAAAAAGAAAGTAAAAAATTAAAAGCAGGACTGATGGAGCATATGTATATGTAGAAAAATACCCAGTCATGTGTTCTGATAGTGCTTGCATTCACATTGTGTCTTTTGTTATATGCAATAAAGTTCTTTGTAGTTTGTGCCTTTCTTTCGCAGTGCTGAATGGTGCTTAAAGTGAAACGCGAGTAGCGTTTCACTAAAACCCAGCTTTCTTGTACAAAGTGGTGATGG
Two_24	24	Rep_Two_MAP_Move_C3SS_20bp	GTTGTTTAACATTCTTCACAATTTGCCGTCATGCCTTTGCGAGTAGCAGAGGTGTAAAAAAGAAAGTAAAAAATTAAAAGCAGGACTGATGGAGCATATGTATATGTAGAAAAATACCCAGTCATGTGTTCTGATAGTGCTTGCATTCTGCAATAAAGTTCTTTTTAGACATTGTGTCTTTTGTTATATTTGTGCCTTTCTTTCGCAGTGCTGAATGGTGCTTAAGTACTATAGCGAGTAGCTATGGTACAAAACCCAGCTTTCTTGTACAAAGTGGTGATGG
Two_25	25	Rep_Two_MAP_Move_C3SS_40bp	GTTGTTTAACATTCTTCACAATTTGCCGTCTGGTGCGTGCGAGTAGCATGTGCCAAAAAAAGAAAGTAAAAAATTAAAAGCAGGACTGATGGAGCATATGTATATGTAGAAAAATACCCAGTCATGTGTGCAATAAAGTTCTTTTTAGTTCTGATAGTGCTTGCATTCACATTGTGTCTTTTGTTATATTTGTGCCTTTCTTTCGCAGTGCTGAATGGTGCTTAAGTGTGCACGCGAGTAGCGTGCACATAAAACCCAGCTTTCTTGTACAAAGTGGTGATGG
Two_26	26	Rep_Two_MAP_Move_C3SS_60bp	GTTGTTTAACATTCTTCACAATTTGCCGTCTCCCGCTGGCGAGTAGCTAGTGGGAAAAAAAGAAAGTAAAAAATTAAAAGCAGGACTGATGGAGCATATGTATATGTATGCAATAAAGTTCTTTTTAGGAAAAATACCCAGTCATGTGTTCTGATAGTGCTTGCATTCACATTGTGTCTTTTGTTATATTTGTGCCTTTCTTTCGCAGTGCTGAATGGTGCTTAACGCCGACTGCGAGTAGCAGTTGGTGAAAACCCAGCTTTCTTGTACAAAGTGGTGATGG
Two_27	27	Rep_Two_MAP_Move_C3SS_80bp	GTTGTTTAACATTCTTCACAATTTGCCGTCGTGTAAAGGCGAGTAGCCTTTATGTAAAAAAGAAAGTAAAAAATTAAAAGCAGGACTGTGCAATAAAGTTCTTTTTAGATGGAGCATATGTATATGTAGAAAAATACCCAGTCATGTGTTCTGATAGTGCTTGCATTCACATTGTGTCTTTTGTTATATTTGTGCCTTTCTTTCGCAGTGCTGAATGGTGCTTAAACAGTGGTGCGAGTAGCACTACTGTAAAACCCAGCTTTCTTGTACAAAGTGGTGATGG
Two_28	28	Rep_Two_MAP_Move_C3SS_100bp	GTTGTTTAACATTCTTCACAATTTGCCGTCCGACCAGAGCGAGTAGCTCTGGTCGAAAAAAGAAAGTATGCAATAAAGTTCTTTTTAGAAAAATTAAAAGCAGGACTGATGGAGCATATGTATATGTAGAAAAATACCCAGTCATGTGTTCTGATAGTGCTTGCATTCACATTGTGTCTTTTGTTATATTTGTGCCTTTCTTTCGCAGTGCTGAATGGTGCTTAACGTTACAGGCGAGTAGCTTGTGGCGAAAACCCAGCTTTCTTGTACAAAGTGGTGATGG
Two_29	29	Rep_Two_MAP_AP5Z1_Intron	GTTGTTTAACATTCTTCACAATTTGCCGTCAGGTGGGCGCGAGTAGCGTCTATCTAAAAGGAGGCAAAGGTAGAAGCCCTCCTGGGGACTGCAGGTCTGGGACAGCTGTGGGGCCCTAGCTGGCTCCTCCCTCTGCCGCCTGCTCCACAGCTCCGAGCCGTGTCCGAATGCAATAAAGTTCTTTTTAGTTTGTGCCTTTCTTTCGCAGTGCTGAATGGTGCTTAAACGTTTACGCGAGTAGCGTAAATGTAAAACCCAGCTTTCTTGTACAAAGTGGTGATGG
Two_30	30	Rep_Two_MAP_ARMCX3_Intron	GTTGTTTAACATTCTTCACAATTTGCCGTCGCCACCATGCGAGTAGCGTGGTGGTAAATCCGAATTAGAAAAGAGTTTTGTGTTCTGGGGACTAGTCCGTCCACCAAGCGCTCAGTGGCGGCAGTTTCCCGTCTTTCTGCCTGTGGCTGTGTCTTACTGACCATGGCTTGCAATAAAGTTCTTTTTAGTTTGTGCCTTTCTTTCGCAGTGCTGAATGGTGCTTAAAGCGATTCGCGAGTAGCGGATCGCTAAAACCCAGCTTTCTTGTACAAAGTGGTGATGG
Two_31	31	Rep_Two_MAP_Base_GAPDH_Intron_1	GTTGTTTAACATTCTTCACAATTTGCCGTCGGCGGATAGCGAGTAGCTGTTCGCTAAAACCTCTTGGGCCCTCCTGGGGGTAAGGAGATGCTGCATTCGCCCTCTTAATGGGGAGGTGGCCTAGGGCTGCTCACATATTCTGGAGGAGCCTCCCCTCCTCATGCCTTCTTGCCTCTTGTCTCTTAGAGTTTGTGCCTTTCTTTCGCAGTGCTGAATGGTGCTTAATACCTAATGCGAGTAGCATTAGGTAAAAACCCAGCTTTCTTGTACAAAGTGGTGATGG
Two_32	32	Rep_Two_MAP_DHDDS_Intron	GTTGTTTAACATTCTTCACAATTTGCCGTCGCATTCAGGCGAGTAGCTTGAATGTAAATAGCTTCACCCAGCTTTGGGGAGGAGAAAAGTCTGTCTCCTATCTCCAACTCTGAGTCAGGACCAAAAAGTATCTCTTATTTCCCCTTCCCACTCTTCCTTGTATCCTAGTGCAATAAAGTTCTTTTTAGTTTGTGCCTTTCTTTCGCAGTGCTGAATGGTGCTTAACAAGGAGCGCGAGTAGCGTTCTTTGAAAACCCAGCTTTCTTGTACAAAGTGGTGATGG
Two_33	33	Rep_Two_MAP_EIF4G1_Intron	GTTGTTTAACATTCTTCACAATTTGCCGTCGGGACGGGGCGAGTAGCCCTGTTCTAAAAGTGGGAGTGGATGATTCCGTGTCTCAGTGCCCGCGGGGAGGGGTTTGCCCTGGAGGCGTGTAGTAGTGGTGTCACATATTGTGCTGACTAGTTCCATGTCCCCTCTTGTTGCAATAAAGTTCTTTTTAGTTTGTGCCTTTCTTTCGCAGTGCTGAATGGTGCTTAAGGCTAATTGCGAGTAGCAATTGGCCAAAACCCAGCTTTCTTGTACAAAGTGGTGATGG
Two_34	34	Rep_Two_MAP_EPB41_Intron	GTTGTTTAACATTCTTCACAATTTGCCGTCTGGGTCAGGCGAGTAGCTTGGCCCAAAATGTTTGTTGGCAATTAAATACCTAAGTATATTAATTTTTTAGGGTTTAGGGTTTTGCCAACAGTAATGTGTTTTGCTTATAAGAGCCCCCCTTTTCTATCTTCTTTTTAATGCAATAAAGTTCTTTTTAGTTTGTGCCTTTCTTTCGCAGTGCTGAATGGTGCTTAAGTGCTGCAGCGAGTAGCTGTGGCATAAAACCCAGCTTTCTTGTACAAAGTGGTGATGG
Two_35	35	Rep_Two_MAP_FPGS_Intron	GTTGTTTAACATTCTTCACAATTTGCCGTCGGTTTCGCGCGAGTAGCGCGAGACCAAAGGGCACCAGGAACAAACCGAGGGACACAGGAGAGATGAGGCACGGAGGCCAGTAGCATCAGTCCCTGCAGGGTGGGGGAAGGCCAGGACGCTCGGGAAGGGAGTCCTGATTGCAATAAAGTTCTTTTTAGTTTGTGCCTTTCTTTCGCAGTGCTGAATGGTGCTTAACTTCGCGCGCGAGTAGCGCGTGAGGAAAACCCAGCTTTCTTGTACAAAGTGGTGATGG
Two_36	36	Rep_Two_MAP_ODF2_Intron	GTTGTTTAACATTCTTCACAATTTGCCGTCGGACTCTTGCGAGTAGCAAGAGTTTAAATTGGTAGCTGTCCTGCTCGCTTGGTGGCTAGGCTTTTTGGTGGCCCCCAGAGGCTGTGAGCTCTGTTTTTATGCCCAGTTTACTCATCCACAGATCAACCATTTTTGTGTTGCAATAAAGTTCTTTTTAGTTTGTGCCTTTCTTTCGCAGTGCTGAATGGTGCTTAAGGATGCGGGCGAGTAGCCTGTATCCAAAACCCAGCTTTCTTGTACAAAGTGGTGATGG
Two_37	37	Rep_Two_MAP_TRNT1_Intron	GTTGTTTAACATTCTTCACAATTTGCCGTCGTGTTGCGGCGAGTAGCCGCAGCGCAAATAGACCTAACTAATTATATGTTGTTTTCATTAAGCAGATGTATGGGATAGTACCAATAAAAATGAAAAACAGATTTTGCTTGTGATATGCCAATATAGAGGTAATACCCTTGCAATAAAGTTCTTTTTAGTTTGTGCCTTTCTTTCGCAGTGCTGAATGGTGCTTAAACGGCTATGCGAGTAGCATGGCTGTAAAACCCAGCTTTCTTGTACAAAGTGGTGATGG
Two_38	38	Rep_Two_MAP_C3SS_AG_to_CC	GTTGTTTAACATTCTTCACAATTTGCCGTCGGGTTTGAGCGAGTAGCTTGAGTCCAAAAAAGAAAGTAAAAAATTAAAAGCAGGACTGATGGAGCATATGTATATGTAGAAAAATACCCAGTCATGTGTTCTGATAGTGCTTGCATTCACATTGTGTCTTTTGTTATATGCAATAAAGTTCTTTTTCCTTTGTGCCTTTCTTTCGCAGTGCTGAATGGTGCTTAAACTCGTATGCGAGTAGCATACGGGTAAAACCCAGCTTTCTTGTACAAAGTGGTGATGG
Two_39	39	Rep_Two_MAP_C3SS_AG_to_TA	GTTGTTTAACATTCTTCACAATTTGCCGTCAGCGGAGGGCGAGTAGCCCTCTGTTAAAAAAGAAAGTAAAAAATTAAAAGCAGGACTGATGGAGCATATGTATATGTAGAAAAATACCCAGTCATGTGTTCTGATAGTGCTTGCATTCACATTGTGTCTTTTGTTATATGCAATAAAGTTCTTTTTTATTTGTGCCTTTCTTTCGCAGTGCTGAATGGTGCTTAAGGGCGGTAGCGAGTAGCTGTCGTCTAAAACCCAGCTTTCTTGTACAAAGTGGTGATGG
Two_40	40	Rep_Two_MAP_C3SS_TAG_to_ACG	GTTGTTTAACATTCTTCACAATTTGCCGTCTATGGGTGGCGAGTAGCCACTCGTGAAAAAAGAAAGTAAAAAATTAAAAGCAGGACTGATGGAGCATATGTATATGTAGAAAAATACCCAGTCATGTGTTCTGATAGTGCTTGCATTCACATTGTGTCTTTTGTTATATGCAATAAAGTTCTTTTACGTTTGTGCCTTTCTTTCGCAGTGCTGAATGGTGCTTAACTTGCCATGCGAGTAGCGTGGCGAGAAAACCCAGCTTTCTTGTACAAAGTGGTGATGG
Two_41	41	Rep_Two_MAP_C3SS_TAG_to_CCG	GTTGTTTAACATTCTTCACAATTTGCCGTCGGCGTGCCGCGAGTAGCGGTATGCTAAAAAAGAAAGTAAAAAATTAAAAGCAGGACTGATGGAGCATATGTATATGTAGAAAAATACCCAGTCATGTGTTCTGATAGTGCTTGCATTCACATTGTGTCTTTTGTTATATGCAATAAAGTTCTTTTCCGTTTGTGCCTTTCTTTCGCAGTGCTGAATGGTGCTTAAGGTCTTGGGCGAGTAGCCCGAGGTTAAAACCCAGCTTTCTTGTACAAAGTGGTGATGG
Two_42	42	Rep_Two_MAP_Can_AG_to_CC	GTTGTTTAACATTCTTCACAATTTGCCGTCTCCTTATGGCGAGTAGCCATGAGGAAAAAAAGAAAGTAAAAAATTAAAAGCAGGACTGATGGAGCATATGTATATGTAGAAAAATACCCAGTCATGTGTTCTGATAGTGCTTGCATTCACATTGTGTCTTTTGTTATATGCAATAAAGTTCTTTTTAGTTTGTGCCTTTCTTTCGCCCTGCTGAATGGTGCTTAATCGTGGACGCGAGTAGCGTTTATGAAAAACCCAGCTTTCTTGTACAAAGTGGTGATGG
Two_43	43	Rep_Two_MAP_Can_CAG_to_ACG	GTTGTTTAACATTCTTCACAATTTGCCGTCCGGGTGCGGCGAGTAGCTGTACTTGAAAAAAGAAAGTAAAAAATTAAAAGCAGGACTGATGGAGCATATGTATATGTAGAAAAATACCCAGTCATGTGTTCTGATAGTGCTTGCATTCACATTGTGTCTTTTGTTATATGCAATAAAGTTCTTTTTAGTTTGTGCCTTTCTTTCGACGTGCTGAATGGTGCTTAAGCTTTAAAGCGAGTAGCTTTGAGGTAAAACCCAGCTTTCTTGTACAAAGTGGTGATGG
Two_44	44	Rep_Two_MAP_Can_CAG_to_TCG	GTTGTTTAACATTCTTCACAATTTGCCGTCTTCACGTTGCGAGTAGCAACGTGGGAAAAAAGAAAGTAAAAAATTAAAAGCAGGACTGATGGAGCATATGTATATGTAGAAAAATACCCAGTCATGTGTTCTGATAGTGCTTGCATTCACATTGTGTCTTTTGTTATATGCAATAAAGTTCTTTTTAGTTTGTGCCTTTCTTTCGTCGTGCTGAATGGTGCTTAACGATTGTCGCGAGTAGCGACGATCGAAAACCCAGCTTTCTTGTACAAAGTGGTGATGG
Two_45	45	Rep_Two_MAP_Stem_1_1_Stem_1_2_compensated	GTTGTTTAACATTCTTCACAATTTGCCGTCCGTTACAGGCGAGTAGCTTGTGGCGAAACCCTCCCTTAAAAAATTAAAAGCAGGACTGATGGAGCATATGTATATGTAGAAAAATACCCAGTCATGTGTTCTGATAGTGCTTGCATTCACATTGTGTCTTTTGTTATATGCAATAAAGTTCTTTTTAGTTTGTGCAGGGAGGGCGCAGTGCTGAATGGTGCTTAAGGTCCGGAGCGAGTAGCTTTGGACCAAAACCCAGCTTTCTTGTACAAAGTGGTGATGG
Two_46	46	Rep_Two_MAP_Stem_2_1_Stem_2_2_compensated	GTTGTTTAACATTCTTCACAATTTGCCGTCCGTCTTCGGCGAGTAGCCGAAGATGAAAAAAGAAAGTAAACCCGGCCCCGCAGGACTGATGGAGCATATGTATATGTAGAAAAATACCCAGTCATGTGTTCTGATAGTGCTTGCATTCACATTGTGTCTTTTGTTATATGCAATAAAGTTCTGGGGAGGGGGTGCCTTTCTTTCGCAGTGCTGAATGGTGCTTAATCGACGAGGCGAGTAGCTTTGTCGAAAAACCCAGCTTTCTTGTACAAAGTGGTGATGG
Two_47	47	Rep_Two_MAP_Stem_3_1_Stem_3_2_compensated	GTTGTTTAACATTCTTCACAATTTGCCGTCACTACAATGCGAGTAGCATTGTAGTAAAAAAGAAAGTAAAAAATTAAAAGCCTTCAGGATGGAGCATATGTATATGTAGAAAAATACCCAGTCATGTGTTCTGATAGTGCTTGCATTCACATTGTGTCTTTTGTTATATGCAATAACTGAAGTTTTAGTTTGTGCCTTTCTTTCGCAGTGCTGAATGGTGCTTAAGGGTTGATGCGAGTAGCATCGATTCAAAACCCAGCTTTCTTGTACAAAGTGGTGATGG
Two_48	48	Rep_Two_MAP_Stem_4_1_Stem_4_2_compensated	GTTGTTTAACATTCTTCACAATTTGCCGTCAATTGTGGGCGAGTAGCTTATGATTAAAAAAGAAAGTAAAAAATTAAAAGCAGGACTGATTTCTACGCGTTATATGTAGAAAAATACCCAGTACGCGTAGAAGATAGTGCTTGCATTCACATTGTGTCTTTTGTTATATGCAATAAAGTTCTTTTTAGTTTGTGCCTTTCTTTCGCAGTGCTGAATGGTGCTTAACCTGTCTTGCGAGTAGCAAGGCAGGAAAACCCAGCTTTCTTGTACAAAGTGGTGATGG
Two_49	49	Rep_Two_MAP_Stem_5_1_Stem_5_2_compensated	GTTGTTTAACATTCTTCACAATTTGCCGTCAGGTATGTGCGAGTAGCGCATGCCTAAAAAAGAAAGTAAAAAATTAAAAGCAGGACTGATGGAGCATATGTATATTGCGAAAAAGCACCAGTCATGTGTTCTGATAGTGCTTGCATTCACATTGTGTCTTTTGTTATATGCAATAAAGTTCTTTTTAGTTTGTGCCTTTCTTTCGCAGTGCTGAATGGTGCTTAAAGGAGTACGCGAGTAGCGTATTCCTAAAACCCAGCTTTCTTGTACAAAGTGGTGATGG
Two_50	50	Rep_Two_MAP_Stem_6_1_Stem_6_2_compensated	GTTGTTTAACATTCTTCACAATTTGCCGTCCCGTCTAGGCGAGTAGCCTAGGCGGAAAAAAGAAAGTAAAAAATTAAAAGCAGGACTGATGGAGCATATGTATATGTAGAAAAATACCCAGTCATGTGTTCTGATAGTGCGGTACGTCACATTGTGTCTTTTGTTATCGTACCTAAAGTTCTTTTTAGTTTGTGCCTTTCTTTCGCAGTGCTGAATGGTGCTTAATTTGCTCGGCGAGTAGCCGGGCAGAAAAACCCAGCTTTCTTGTACAAAGTGGTGATGG
Two_51	51	Rep_Two_MAP_Zipper_Mutant_all_stems_X_2_mutated	GTTGTTTAACATTCTTCACAATTTGCCGTCCGTACCTCGCGAGTAGCGAGGTGCGAAAAAAGAAAGTAAAAAATTAAAAGCAGGACTGATGGAGCATATGTATATGTAGAAAAAGCACCAGTACGTGTGGAGGATAGTGCTTGCATTCACATTGTGTCTTTTGTTATCGTACCTAACTGGAGGGGGAGGGGGTGCAGGGAGGGCGCAGTGCTGAATGGTGCTTAAACGCTGGTGCGAGTAGCGCCAGCGTAAAACCCAGCTTTCTTGTACAAAGTGGTGATGG
Two_52	52	Rep_Two_MAP_Zipper_Mutant_Stem_1_2_mutant	GTTGTTTAACATTCTTCACAATTTGCCGTCTCTTGGGTGCGAGTAGCGCCTAGGAAAAAAAGAAAGTAAAAAATTAAAAGCAGGACTGATGGAGCATATGTATATGTAGAAAAATACCCAGTCATGTGTTCTGATAGTGCTTGCATTCACATTGTGTCTTTTGTTATATGCAATAAAGTTCTTTTTAGTTTGTGCAGGGAGGGCGCAGTGCTGAATGGTGCTTAACGAGTTGAGCGAGTAGCTCGGCTTGAAAACCCAGCTTTCTTGTACAAAGTGGTGATGG
Two_53	53	Rep_Two_MAP_Zipper_Mutant_Stem_2_2_mutant	GTTGTTTAACATTCTTCACAATTTGCCGTCGCGGGAATGCGAGTAGCGTTTCTGTAAAAAAGAAAGTAAAAAATTAAAAGCAGGACTGATGGAGCATATGTATATGTAGAAAAATACCCAGTCATGTGTTCTGATAGTGCTTGCATTCACATTGTGTCTTTTGTTATATGCAATAAAGTTCTGGGGAGGGGGTGCCTTTCTTTCGCAGTGCTGAATGGTGCTTAAGTTGCGTCGCGAGTAGCGGCGCAACAAAACCCAGCTTTCTTGTACAAAGTGGTGATGG
Two_54	54	Rep_Two_MAP_Zipper_Mutant_Stem_3_2_mutant	GTTGTTTAACATTCTTCACAATTTGCCGTCCCTTCTTAGCGAGTAGCTAAGAAGGAAAAAAGAAAGTAAAAAATTAAAAGCAGGACTGATGGAGCATATGTATATGTAGAAAAATACCCAGTCATGTGTTCTGATAGTGCTTGCATTCACATTGTGTCTTTTGTTATATGCAATAACTGGAGTTTTAGTTTGTGCCTTTCTTTCGCAGTGCTGAATGGTGCTTAAGGCTTCTGGCGAGTAGCCAGAAGCTAAAACCCAGCTTTCTTGTACAAAGTGGTGATGG
Two_55	55	Rep_Two_MAP_Zipper_Mutant_Stem_4_2_mutant	GTTGTTTAACATTCTTCACAATTTGCCGTCGTGACGGAGCGAGTAGCTTTGTTACAAAAAAGAAAGTAAAAAATTAAAAGCAGGACTGATGGAGCATATGTATATGTAGAAAAATACCCAGTACGTGTGGAGGATAGTGCTTGCATTCACATTGTGTCTTTTGTTATATGCAATAAAGTTCTTTTTAGTTTGTGCCTTTCTTTCGCAGTGCTGAATGGTGCTTAACCTGCTGCGCGAGTAGCGTGGCAGGAAAACCCAGCTTTCTTGTACAAAGTGGTGATGG
Two_56	56	Rep_Two_MAP_Zipper_Mutant_Stem_5_2_mutant	GTTGTTTAACATTCTTCACAATTTGCCGTCCTTGCGGGGCGAGTAGCCCTGCGGGAAAAAAGAAAGTAAAAAATTAAAAGCAGGACTGATGGAGCATATGTATATGTAGAAAAAGCACCAGTCATGTGTTCTGATAGTGCTTGCATTCACATTGTGTCTTTTGTTATATGCAATAAAGTTCTTTTTAGTTTGTGCCTTTCTTTCGCAGTGCTGAATGGTGCTTAAAGGTTATGGCGAGTAGCTGTAACCTAAAACCCAGCTTTCTTGTACAAAGTGGTGATGG
Two_57	57	Rep_Two_MAP_Zipper_Mutant_Stem_6_2_mutant	GTTGTTTAACATTCTTCACAATTTGCCGTCCGATTGTCGCGAGTAGCGACGATCGAAAAAAGAAAGTAAAAAATTAAAAGCAGGACTGATGGAGCATATGTATATGTAGAAAAATACCCAGTCATGTGTTCTGATAGTGCTTGCATTCACATTGTGTCTTTTGTTATCGTACCTAAAGTTCTTTTTAGTTTGTGCCTTTCTTTCGCAGTGCTGAATGGTGCTTAAGAATTGTCGCGAGTAGCGGCAATTCAAAACCCAGCTTTCTTGTACAAAGTGGTGATGG
Two_58	58	Rep_Two_MAP_Zipper_Mutant_Stem_1_1_Stem_2_1_mutant	GTTGTTTAACATTCTTCACAATTTGCCGTCTAGTATTGGCGAGTAGCTAGTACTAAAACCCTCCCTTAAACCCGGCCCCGCAGGACTGATGGAGCATATGTATATGTAGAAAAATACCCAGTCATGTGTTCTGATAGTGCTTGCATTCACATTGTGTCTTTTGTTATATGCAATAAAGTTCTTTTTAGTTTGTGCCTTTCTTTCGCAGTGCTGAATGGTGCTTAATTTGACTGGCGAGTAGCCAGTTAAAAAAACCCAGCTTTCTTGTACAAAGTGGTGATGG
Two_59	59	Rep_Two_MAP_Zipper_Mutant_Stem_1_1_Stem_3_1_mutant	GTTGTTTAACATTCTTCACAATTTGCCGTCTACTACCTGCGAGTAGCAGGTAGTGAAACCCTCCCTTAAAAAATTAAAAGCCTTCAGGATGGAGCATATGTATATGTAGAAAAATACCCAGTCATGTGTTCTGATAGTGCTTGCATTCACATTGTGTCTTTTGTTATATGCAATAAAGTTCTTTTTAGTTTGTGCCTTTCTTTCGCAGTGCTGAATGGTGCTTAACCAGATTTGCGAGTAGCGGATCTGGAAAACCCAGCTTTCTTGTACAAAGTGGTGATGG
Two_60	60	Rep_Two_MAP_Zipper_Mutant_Stem_1_1_Stem_4_1_mutant	GTTGTTTAACATTCTTCACAATTTGCCGTCTTAGCGGGGCGAGTAGCTCCGTTAAAAACCCTCCCTTAAAAAATTAAAAGCAGGACTGATTTCTACGCGTTATATGTAGAAAAATACCCAGTCATGTGTTCTGATAGTGCTTGCATTCACATTGTGTCTTTTGTTATATGCAATAAAGTTCTTTTTAGTTTGTGCCTTTCTTTCGCAGTGCTGAATGGTGCTTAATCCTAAGTGCGAGTAGCATTTAGGAAAAACCCAGCTTTCTTGTACAAAGTGGTGATGG
Two_61	61	Rep_Two_MAP_Zipper_Mutant_Stem_1_1_Stem_5_1_mutant	GTTGTTTAACATTCTTCACAATTTGCCGTCGCTTGATCGCGAGTAGCGATTGAGCAAACCCTCCCTTAAAAAATTAAAAGCAGGACTGATGGAGCATATGTATATTGCGAAAAATACCCAGTCATGTGTTCTGATAGTGCTTGCATTCACATTGTGTCTTTTGTTATATGCAATAAAGTTCTTTTTAGTTTGTGCCTTTCTTTCGCAGTGCTGAATGGTGCTTAACTCGGGACGCGAGTAGCGTCTTGGGAAAACCCAGCTTTCTTGTACAAAGTGGTGATGG
Two_62	62	Rep_Two_MAP_Zipper_Mutant_Stem_1_1_Stem_6_1_mutant	GTTGTTTAACATTCTTCACAATTTGCCGTCACGGGTGGGCGAGTAGCCCATCCGTAAACCCTCCCTTAAAAAATTAAAAGCAGGACTGATGGAGCATATGTATATGTAGAAAAATACCCAGTCATGTGTTCTGATAGTGCGGTACGTCACATTGTGTCTTTTGTTATATGCAATAAAGTTCTTTTTAGTTTGTGCCTTTCTTTCGCAGTGCTGAATGGTGCTTAAAGTTGTCAGCGAGTAGCTGACGACTAAAACCCAGCTTTCTTGTACAAAGTGGTGATGG
Two_63	63	Rep_Two_MAP_Zipper_Mutant_Stem_2_1_Stem_3_1_mutant	GTTGTTTAACATTCTTCACAATTTGCCGTCCATATTGGGCGAGTAGCCCAATGTGAAAAAAGAAAGTAAACCCGGCCCCGCCTTCAGGATGGAGCATATGTATATGTAGAAAAATACCCAGTCATGTGTTCTGATAGTGCTTGCATTCACATTGTGTCTTTTGTTATATGCAATAAAGTTCTTTTTAGTTTGTGCCTTTCTTTCGCAGTGCTGAATGGTGCTTAAGGTGCTTAGCGAGTAGCTAAGCATCAAAACCCAGCTTTCTTGTACAAAGTGGTGATGG
Two_64	64	Rep_Two_MAP_Zipper_Mutant_Stem_2_1_Stem_4_1_mutant	GTTGTTTAACATTCTTCACAATTTGCCGTCGCGCCCTGGCGAGTAGCCAGGGTGCAAAAAAGAAAGTAAACCCGGCCCCGCAGGACTGATTTCTACGCGTTATATGTAGAAAAATACCCAGTCATGTGTTCTGATAGTGCTTGCATTCACATTGTGTCTTTTGTTATATGCAATAAAGTTCTTTTTAGTTTGTGCCTTTCTTTCGCAGTGCTGAATGGTGCTTAAGGCGTGCCGCGAGTAGCGGTATGCTAAAACCCAGCTTTCTTGTACAAAGTGGTGATGG
Two_65	65	Rep_Two_MAP_Zipper_Mutant_Stem_2_1_Stem_5_1_mutant	GTTGTTTAACATTCTTCACAATTTGCCGTCCTCGGGACGCGAGTAGCGTCTTGGGAAAAAAGAAAGTAAACCCGGCCCCGCAGGACTGATGGAGCATATGTATATTGCGAAAAATACCCAGTCATGTGTTCTGATAGTGCTTGCATTCACATTGTGTCTTTTGTTATATGCAATAAAGTTCTTTTTAGTTTGTGCCTTTCTTTCGCAGTGCTGAATGGTGCTTAAGGACTCTTGCGAGTAGCAAGAGTTTAAAACCCAGCTTTCTTGTACAAAGTGGTGATGG
Two_66	66	Rep_Two_MAP_Zipper_Mutant_Stem_2_1_Stem_6_1_mutant	GTTGTTTAACATTCTTCACAATTTGCCGTCATTTCTACGCGAGTAGCGTGGAGGTAAAAAAGAAAGTAAACCCGGCCCCGCAGGACTGATGGAGCATATGTATATGTAGAAAAATACCCAGTCATGTGTTCTGATAGTGCGGTACGTCACATTGTGTCTTTTGTTATATGCAATAAAGTTCTTTTTAGTTTGTGCCTTTCTTTCGCAGTGCTGAATGGTGCTTAATGATAATGGCGAGTAGCCGTTGTTAAAAACCCAGCTTTCTTGTACAAAGTGGTGATGG
Two_67	67	Rep_Two_MAP_Zipper_Mutant_Stem_3_1_Stem_4_1_mutant	GTTGTTTAACATTCTTCACAATTTGCCGTCTGAGCGGTGCGAGTAGCATCGCTTAAAAAAAGAAAGTAAAAAATTAAAAGCCTTCAGGATTTCTACGCGTTATATGTAGAAAAATACCCAGTCATGTGTTCTGATAGTGCTTGCATTCACATTGTGTCTTTTGTTATATGCAATAAAGTTCTTTTTAGTTTGTGCCTTTCTTTCGCAGTGCTGAATGGTGCTTAAGGCGCATCGCGAGTAGCGATGTGCCAAAACCCAGCTTTCTTGTACAAAGTGGTGATGG
Two_68	68	Rep_Two_MAP_Zipper_Mutant_Stem_3_1_Stem_5_1_mutant	GTTGTTTAACATTCTTCACAATTTGCCGTCGGGACATGGCGAGTAGCTATGTTTCAAAAAAGAAAGTAAAAAATTAAAAGCCTTCAGGATGGAGCATATGTATATTGCGAAAAATACCCAGTCATGTGTTCTGATAGTGCTTGCATTCACATTGTGTCTTTTGTTATATGCAATAAAGTTCTTTTTAGTTTGTGCCTTTCTTTCGCAGTGCTGAATGGTGCTTAACGTTATCCGCGAGTAGCGGATAGCGAAAACCCAGCTTTCTTGTACAAAGTGGTGATGG
Two_69	69	Rep_Two_MAP_Zipper_Mutant_Stem_3_1_Stem_6_1_mutant	GTTGTTTAACATTCTTCACAATTTGCCGTCGTCAAGTAGCGAGTAGCTGCTTGGTAAAAAAGAAAGTAAAAAATTAAAAGCCTTCAGGATGGAGCATATGTATATGTAGAAAAATACCCAGTCATGTGTTCTGATAGTGCGGTACGTCACATTGTGTCTTTTGTTATATGCAATAAAGTTCTTTTTAGTTTGTGCCTTTCTTTCGCAGTGCTGAATGGTGCTTAAGTTGATCTGCGAGTAGCAGGTTAACAAAACCCAGCTTTCTTGTACAAAGTGGTGATGG
Two_70	70	Rep_Two_MAP_Zipper_Mutant_Stem_4_1_Stem_5_1_mutant	GTTGTTTAACATTCTTCACAATTTGCCGTCGTTTGTAAGCGAGTAGCTTACAAGTAAAAAAGAAAGTAAAAAATTAAAAGCAGGACTGATTTCTACGCGTTATATTGCGAAAAATACCCAGTCATGTGTTCTGATAGTGCTTGCATTCACATTGTGTCTTTTGTTATATGCAATAAAGTTCTTTTTAGTTTGTGCCTTTCTTTCGCAGTGCTGAATGGTGCTTAAACTGAGGAGCGAGTAGCTCCTTAGTAAAACCCAGCTTTCTTGTACAAAGTGGTGATGG
Two_71	71	Rep_Two_MAP_Zipper_Mutant_Stem_4_1_Stem_6_1_mutant	GTTGTTTAACATTCTTCACAATTTGCCGTCGGGTTTGTGCGAGTAGCGCAGATCCAAAAAAGAAAGTAAAAAATTAAAAGCAGGACTGATTTCTACGCGTTATATGTAGAAAAATACCCAGTCATGTGTTCTGATAGTGCGGTACGTCACATTGTGTCTTTTGTTATATGCAATAAAGTTCTTTTTAGTTTGTGCCTTTCTTTCGCAGTGCTGAATGGTGCTTAACTTTGATCGCGAGTAGCGATCAGAGAAAACCCAGCTTTCTTGTACAAAGTGGTGATGG
Two_72	72	Rep_Two_MAP_Zipper_Mutant_Stem_5_1_Stem_6_1_mutant	GTTGTTTAACATTCTTCACAATTTGCCGTCATGTGAGAGCGAGTAGCTCTCACATAAAAAAGAAAGTAAAAAATTAAAAGCAGGACTGATGGAGCATATGTATATTGCGAAAAATACCCAGTCATGTGTTCTGATAGTGCGGTACGTCACATTGTGTCTTTTGTTATATGCAATAAAGTTCTTTTTAGTTTGTGCCTTTCTTTCGCAGTGCTGAATGGTGCTTAAACACGGCGGCGAGTAGCCGCTGTGTAAAACCCAGCTTTCTTGTACAAAGTGGTGATGG
Two_73	73	Rep_Two_MAP_all_Stem_X_1_compensated_by_Stem_X_2	GTTGTTTAACATTCTTCACAATTTGCCGTCCTTTATTTGCGAGTAGCGGGTGAAGAAACCCTCCCTTAAACCCGGCCCCGCCTTCAGGATTTCTACGCGTTATATTGCGAAAAAGCACCAGTACGCGTAGAAGATAGTGCGGTACGTCACATTGTGTCTTTTGTTATCGTACCTAACTGAAGGGGGAGGGGGTGCAGGGAGGGCGCAGTGCTGAATGGTGCTTAAGGGACATGGCGAGTAGCTATGTTTCAAAACCCAGCTTTCTTGTACAAAGTGGTGATGG
Two_74	74	Rep_Two_MAP_Can_PY_C3SS_FAM_Can	GTTGTTTAACATTCTTCACAATTTGCCGTCACCGATAGGCGAGTAGCCTGTCGGTAAAAAAGAAAGTAAAAAATTAAAAGCAGGACTGATGGAGCATATGTATATGTAGAAAAATACCCAGTCATGTGTTCTGATAGTGCTTGCATTCACATTGTGTCTTTTGTTATATTTGTGCCTTTCTTTCGCAGTCTCCTCCCTCTGCCCACAGTGCTGAATGGTGCTTAAGCTTCGTTGCGAGTAGCAATGAGGTAAAACCCAGCTTTCTTGTACAAAGTGGTGATGG
Two_75	75	Rep_Two_MAP_Duplicated_Canonical_Py_Tract	GTTGTTTAACATTCTTCACAATTTGCCGTCGTTATGCGGCGAGTAGCCGTGTAATAAAAAAGAAAGTAAAAAATTAAAAGCAGGACTGATGGAGCATATGTATATGTAGAAAAATACCCAGTCATGTGTTCTGATAGTGCTTGCATTCACATTGTGTCTTTTGTTATATTTGTGCCTTTCTTTCGCAGTTTGTGCCTTTCTTTCGCAGTGCTGAATGGTGCTTAACAACCTACGCGAGTAGCGTGGGTTGAAAACCCAGCTTTCTTGTACAAAGTGGTGATGG
Two_76	76	Rep_Two_MAP_Dupped_C3SS_Py	GTTGTTTAACATTCTTCACAATTTGCCGTCTATTGAAGGCGAGTAGCTTTCAATAAAAAAAGAAAGTAAAAAATTAAAAGCAGGACTGATGGAGCATATGTATATGTAGAAAAATACCCAGTCATGTGTTCTGATAGTGCTTGCATTCACATTGTGTCTTTTGTTATATGCAATAAAGTTCTTTTTAGTGCAATAAAGTTCTTTTTAGTGCTGAATGGTGCTTAATCCTTCATGCGAGTAGCGTGAAGGAAAAACCCAGCTTTCTTGTACAAAGTGGTGATGG
Two_77	77	Rep_Two_MAP_FAM193_C3SS_PY	GTTGTTTAACATTCTTCACAATTTGCCGTCTTGAGTTCGCGAGTAGCGAACTTGGAAAAAAGAAAGTAAAAAATTAAAAGCAGGACTGATGGAGCATATGTATATGTAGAAAAATACCCAGTCATGTGTTCTGATAGTGCTTGCATTCACATTGTGTCTTTTGTTATATCTCCTCCCTCTGCCCACAGTTTGTGCCTTTCTTTCGCAGTGCTGAATGGTGCTTAAGGAAGTTCGCGAGTAGCGAGCTTCTAAAACCCAGCTTTCTTGTACAAAGTGGTGATGG
Two_78	78	Rep_Two_MAP_FAM193B_Both_PY	GTTGTTTAACATTCTTCACAATTTGCCGTCGGTTGGACGCGAGTAGCGTCCAACCAAAAAAGAAAGTAAAAAATTAAAAGCAGGACTGATGGAGCATATGTATATGTAGAAAAATACCCAGTCATGTGTTCTGATAGTGCTTGCATTCACATTGTGTCTTTTGTTATATCTCCTCCCTCTGCCCACAGTCTCCTCCCTCTGCCCACAGTGCTGAATGGTGCTTAATTGATTTGGCGAGTAGCCGGATCAAAAAACCCAGCTTTCTTGTACAAAGTGGTGATGG
Two_79	79	Rep_Two_MAP_FAM193B_Canonical_PY	GTTGTTTAACATTCTTCACAATTTGCCGTCCTGGTGCTGCGAGTAGCGGCATCGGAAAAAAGAAAGTAAAAAATTAAAAGCAGGACTGATGGAGCATATGTATATGTAGAAAAATACCCAGTCATGTGTTCTGATAGTGCTTGCATTCACATTGTGTCTTTTGTTATATGCAATAAAGTTCTTTTTAGTCTCCTCCCTCTGCCCACAGTGCTGAATGGTGCTTAAGTAGGTTAGCGAGTAGCTGACTTACAAAACCCAGCTTTCTTGTACAAAGTGGTGATGG
Two_80	80	Rep_Two_MAP_FAM_C3SS_C3SS_Canonical	GTTGTTTAACATTCTTCACAATTTGCCGTCCTAGGGTAGCGAGTAGCTACCCTAGAAAAAAGAAAGTAAAAAATTAAAAGCAGGACTGATGGAGCATATGTATATGTAGAAAAATACCCAGTCATGTGTTCTGATAGTGCTTGCATTCACATTGTGTCTTTTGTTATATCTCCTCCCTCTGCCCACAGTGCAATAAAGTTCTTTTTAGTGCTGAATGGTGCTTAAATTCCGGTGCGAGTAGCATTGGAATAAAACCCAGCTTTCTTGTACAAAGTGGTGATGG
Two_81	81	Rep_Two_MAP_IQGAP_C3SS_PY	GTTGTTTAACATTCTTCACAATTTGCCGTCTGGTCATAGCGAGTAGCTATGGCTAAAAAAAGAAAGTAAAAAATTAAAAGCAGGACTGATGGAGCATATGTATATGTAGAAAAATACCCAGTCATGTGTTCTGATAGTGCTTGCATTCACATTGTGTCTTTTGTTATACAGGTTCCCTTTCAATGGAGTTTGTGCCTTTCTTTCGCAGTGCTGAATGGTGCTTAAGATTCTATGCGAGTAGCATAGAGTCAAAACCCAGCTTTCTTGTACAAAGTGGTGATGG
Two_82	82	Rep_Two_MAP_IQGAP_Can_Can_C3SS	GTTGTTTAACATTCTTCACAATTTGCCGTCGTGTGGGCGCGAGTAGCGCTTGCACAAAAAAGAAAGTAAAAAATTAAAAGCAGGACTGATGGAGCATATGTATATGTAGAAAAATACCCAGTCATGTGTTCTGATAGTGCTTGCATTCACATTGTGTCTTTTGTTATATTTGTGCCTTTCTTTCGCAGCAGGTTCCCTTTCAATGGAGTGCTGAATGGTGCTTAAGGGACTCTGCGAGTAGCGGAGTCCTAAAACCCAGCTTTCTTGTACAAAGTGGTGATGG
Two_83	83	Rep_Two_MAP_IQGAP_Canonical_Py	GTTGTTTAACATTCTTCACAATTTGCCGTCCTTTCATAGCGAGTAGCTGTGGAAGAAAAAAGAAAGTAAAAAATTAAAAGCAGGACTGATGGAGCATATGTATATGTAGAAAAATACCCAGTCATGTGTTCTGATAGTGCTTGCATTCACATTGTGTCTTTTGTTATATGCAATAAAGTTCTTTTTAGCAGGTTCCCTTTCAATGGAGTGCTGAATGGTGCTTAAGCACCGGCGCGAGTAGCGCTGGTGTAAAACCCAGCTTTCTTGTACAAAGTGGTGATGG
Two_84	84	Rep_Two_MAP_IQGAP_C3SS_C3SS_Canonical	GTTGTTTAACATTCTTCACAATTTGCCGTCATTTCGTGGCGAGTAGCCACGAGATAAAAAAGAAAGTAAAAAATTAAAAGCAGGACTGATGGAGCATATGTATATGTAGAAAAATACCCAGTCATGTGTTCTGATAGTGCTTGCATTCACATTGTGTCTTTTGTTATACAGGTTCCCTTTCAATGGAGTGCAATAAAGTTCTTTTTAGTGCTGAATGGTGCTTAACACATTATGCGAGTAGCATGATGTGAAAACCCAGCTTTCTTGTACAAAGTGGTGATGG
Two_85	85	Rep_Two_MAP_Zipper_Mutant_all_stems_X_1_mutated	GTTGTTTAACATTCTTCACAATTTGCCGTCTTGCCACTGCGAGTAGCGGTGGCGAAAACCCTCCCTTAAACCCGGCCCCGCCTTCAGGATTTCTACGCGTTATATTGCGAAAAATACCCAGTCATGTGTTCTGATAGTGCGGTACGTCACATTGTGTCTTTTGTTATATGCAATAAAGTTCTTTTTAGTTTGTGCCTTTCTTTCGCAGTGCTGAATGGTGCTTAATACTTTGAGCGAGTAGCTTAAAGTAAAAACCCAGCTTTCTTGTACAAAGTGGTGATGG
Two_86	86	Rep_Two_MAP_Zipper_Mutant_Stem_1_1_mutant	GTTGTTTAACATTCTTCACAATTTGCCGTCAGGAGTACGCGAGTAGCGTATTCCTAAACCCTCCCTTAAAAAATTAAAAGCAGGACTGATGGAGCATATGTATATGTAGAAAAATACCCAGTCATGTGTTCTGATAGTGCTTGCATTCACATTGTGTCTTTTGTTATATGCAATAAAGTTCTTTTTAGTTTGTGCCTTTCTTTCGCAGTGCTGAATGGTGCTTAATGTATTGGGCGAGTAGCTCAGTACGAAAACCCAGCTTTCTTGTACAAAGTGGTGATGG
Two_87	87	Rep_Two_MAP_Zipper_Mutant_Stem_2_1_mutant	GTTGTTTAACATTCTTCACAATTTGCCGTCAGGCGCATGCGAGTAGCGTGTGTCTAAAAAAGAAAGTAAACCCGGCCCCGCAGGACTGATGGAGCATATGTATATGTAGAAAAATACCCAGTCATGTGTTCTGATAGTGCTTGCATTCACATTGTGTCTTTTGTTATATGCAATAAAGTTCTTTTTAGTTTGTGCCTTTCTTTCGCAGTGCTGAATGGTGCTTAACATATTGGGCGAGTAGCCCAATGTGAAAACCCAGCTTTCTTGTACAAAGTGGTGATGG
Two_88	88	Rep_Two_MAP_Zipper_Mutant_Stem_3_1_mutant	GTTGTTTAACATTCTTCACAATTTGCCGTCGTATGACCGCGAGTAGCGGTCATGCAAAAAAGAAAGTAAAAAATTAAAAGCCTTCAGGATGGAGCATATGTATATGTAGAAAAATACCCAGTCATGTGTTCTGATAGTGCTTGCATTCACATTGTGTCTTTTGTTATATGCAATAAAGTTCTTTTTAGTTTGTGCCTTTCTTTCGCAGTGCTGAATGGTGCTTAAAATGGGATGCGAGTAGCATCTCGTTAAAACCCAGCTTTCTTGTACAAAGTGGTGATGG
Two_89	89	Rep_Two_MAP_Zipper_Mutant_Stem_4_1_mutant	GTTGTTTAACATTCTTCACAATTTGCCGTCTCTATGCGGCGAGTAGCTGCGTGGAAAAAAAGAAAGTAAAAAATTAAAAGCAGGACTGATTTCTACGCGTTATATGTAGAAAAATACCCAGTCATGTGTTCTGATAGTGCTTGCATTCACATTGTGTCTTTTGTTATATGCAATAAAGTTCTTTTTAGTTTGTGCCTTTCTTTCGCAGTGCTGAATGGTGCTTAAGGTGTTGAGCGAGTAGCTCAACGCCAAAACCCAGCTTTCTTGTACAAAGTGGTGATGG
Two_90	90	Rep_Two_MAP_Zipper_Mutant_Stem_5_1_mutant	GTTGTTTAACATTCTTCACAATTTGCCGTCCATACAAAGCGAGTAGCTTTGTATGAAAAAAGAAAGTAAAAAATTAAAAGCAGGACTGATGGAGCATATGTATATTGCGAAAAATACCCAGTCATGTGTTCTGATAGTGCTTGCATTCACATTGTGTCTTTTGTTATATGCAATAAAGTTCTTTTTAGTTTGTGCCTTTCTTTCGCAGTGCTGAATGGTGCTTAAGGGCCGTTGCGAGTAGCAACGGTCTAAAACCCAGCTTTCTTGTACAAAGTGGTGATGG
Two_91	91	Rep_Two_MAP_Zipper_Mutant_Stem_6_1_mutant	GTTGTTTAACATTCTTCACAATTTGCCGTCTTAGATATGCGAGTAGCATGTCTGAAAAAAAGAAAGTAAAAAATTAAAAGCAGGACTGATGGAGCATATGTATATGTAGAAAAATACCCAGTCATGTGTTCTGATAGTGCGGTACGTCACATTGTGTCTTTTGTTATATGCAATAAAGTTCTTTTTAGTTTGTGCCTTTCTTTCGCAGTGCTGAATGGTGCTTAATAGGGACGGCGAGTAGCCGTCCTTAAAAACCCAGCTTTCTTGTACAAAGTGGTGATGG
Two_92	92	Rep_Two_MAP_RBP_Block_One_RBP_Block_four_au_rich	GTTGTTTAACATTCTTCACAATTTGCCGTCTGTGTGGGGCGAGTAGCTCCACACAAAAAAAGAAAGTAAAAAATTAAAAATATATATATATATACATATGTATATGTAGAAAAATACCCAGTCATGTGTTCTGATAGTGCTTGCATTCACATTGTGTCTTTTGTTATATGCAATAAAGATATATATAGTTTGTGCCTTTCTTTCGCAGTGCTGAATGGTGCTTAATTTCATGTGCGAGTAGCACATGAGAAAAACCCAGCTTTCTTGTACAAAGTGGTGATGG
Two_93	93	Rep_Two_MAP_RBP_Block_One_RBP_Block_four_shuffle	GTTGTTTAACATTCTTCACAATTTGCCGTCGTCTCATAGCGAGTAGCTATGAGATAAAAAAGAAAGTAAAAAATTAAAAGAGAGCTGAGCTGAGCATATGTATATGTAGAAAAATACCCAGTCATGTGTTCTGATAGTGCTTGCATTCACATTGTGTCTTTTGTTATATGCAATAAAGTTTTTTCTAGTTTGTGCCTTTCTTTCGCAGTGCTGAATGGTGCTTAATCTCTTCGGCGAGTAGCCGGAGGGAAAAACCCAGCTTTCTTGTACAAAGTGGTGATGG
Two_94	94	Rep_Two_MAP_RBP_Block_One_RBP_Block_three_au_rich	GTTGTTTAACATTCTTCACAATTTGCCGTCTGGTTTGGGCGAGTAGCTCAGACTAAAAAAAGAAAGTAAAAAATTAAAAATATATATATATATACATATGTATATGTAGAAAAATACCCAGTCATATATATAGATAGTGCTTGCATTCACATTGTGTCTTTTGTTATATGCAATAAAGTTCTTTTTAGTTTGTGCCTTTCTTTCGCAGTGCTGAATGGTGCTTAAGCGCATTTGCGAGTAGCAAGTGTGTAAAACCCAGCTTTCTTGTACAAAGTGGTGATGG
Two_95	95	Rep_Two_MAP_RBP_Block_One_RBP_Block_three_shuffle	GTTGTTTAACATTCTTCACAATTTGCCGTCTTATTGAGGCGAGTAGCCTTAATGAAAAAAAGAAAGTAAAAAATTAAAAGCGAGACTAGGATGGCATATGTATATGTAGAAAAATACCCAGTCGTTCATGTTGATAGTGCTTGCATTCACATTGTGTCTTTTGTTATATGCAATAAAGTTCTTTTTAGTTTGTGCCTTTCTTTCGCAGTGCTGAATGGTGCTTAATGCAGTTGGCGAGTAGCTAACTGCAAAAACCCAGCTTTCTTGTACAAAGTGGTGATGG
Two_96	96	Rep_Two_MAP_RBP_Block_One_RBP_Block_Two_au_rich	GTTGTTTAACATTCTTCACAATTTGCCGTCGGAGGTCTGCGAGTAGCGGATCTTCAAAAAAGAAAGTAAAAAATTAAAAATATATATATATATACAATATATATAGTAGAAAAATACCCAGTCATGTGTTCTGATAGTGCTTGCATTCACATTGTGTCTTTTGTTATATGCAATAAAGTTCTTTTTAGTTTGTGCCTTTCTTTCGCAGTGCTGAATGGTGCTTAATAAATCACGCGAGTAGCGTGATTTAAAAACCCAGCTTTCTTGTACAAAGTGGTGATGG
Two_97	97	Rep_Two_MAP_RBP_Block_One_RBP_Block_Two_shuffle	GTTGTTTAACATTCTTCACAATTTGCCGTCTTCAGTGGGCGAGTAGCCTGCTGAAAAAAAAGAAAGTAAAAAATTAAAAGAGCTGCTGAAGGAGCATGTATATATGTAGAAAAATACCCAGTCATGTGTTCTGATAGTGCTTGCATTCACATTGTGTCTTTTGTTATATGCAATAAAGTTCTTTTTAGTTTGTGCCTTTCTTTCGCAGTGCTGAATGGTGCTTAAGCAAACGGGCGAGTAGCTCGTTTGTAAAACCCAGCTTTCTTGTACAAAGTGGTGATGG
Two_98	98	Rep_Two_MAP_RBP_Block_three_RBP_Block_four_au_rich	GTTGTTTAACATTCTTCACAATTTGCCGTCGGTCTGAGGCGAGTAGCTTTAGATTAAAAAAGAAAGTAAAAAATTAAAAGCAGGACTGATGGAGCATATGTATATGTAGAAAAATACCCAGTCATATATATAGATAGTGCTTGCATTCACATTGTGTCTTTTGTTATATGCAATAAAGATATATATAGTTTGTGCCTTTCTTTCGCAGTGCTGAATGGTGCTTAACAATGTTGGCGAGTAGCCAACGTTGAAAACCCAGCTTTCTTGTACAAAGTGGTGATGG
Two_99	99	Rep_Two_MAP_RBP_Block_three_RBP_Block_four_shuffle	GTTGTTTAACATTCTTCACAATTTGCCGTCGGAAGCGTGCGAGTAGCATGCTTTCAAAAAAGAAAGTAAAAAATTAAAAGCAGGACTGATGGAGCATATGTATATGTAGAAAAATACCCAGTCGTTCGTATTGATAGTGCTTGCATTCACATTGTGTCTTTTGTTATATGCAATAAAGTTCTTTTTAGTTTGTGCCTTTCTTTCGCAGTGCTGAATGGTGCTTAAATGCCTTTGCGAGTAGCAGAGGTGTAAAACCCAGCTTTCTTGTACAAAGTGGTGATGG
Two_100	100	Rep_Two_MAP_RBP_Block_Two_RBP_Block_four_au_rich	GTTGTTTAACATTCTTCACAATTTGCCGTCCGGTTCATGCGAGTAGCGTGGGCCGAAAAAAGAAAGTAAAAAATTAAAAGCAGGACTGATGGAGCAATATATATAGTAGAAAAATACCCAGTCATGTGTTCTGATAGTGCTTGCATTCACATTGTGTCTTTTGTTATATGCAATAAAGATATATATAGTTTGTGCCTTTCTTTCGCAGTGCTGAATGGTGCTTAATCCCTGGGGCGAGTAGCTCTAGGGAAAAACCCAGCTTTCTTGTACAAAGTGGTGATGG
Two_101	101	Rep_Two_MAP_RBP_Block_Two_RBP_Block_four_shuffle	GTTGTTTAACATTCTTCACAATTTGCCGTCTGTAGTCTGCGAGTAGCGGATTACAAAAAAAGAAAGTAAAAAATTAAAAGCAGGACTGATGGAGCATATATATGTGTAGAAAAATACCCAGTCATGTGTTCTGATAGTGCTTGCATTCACATTGTGTCTTTTGTTATATGCAATAAAGCTTTTTTTAGTTTGTGCCTTTCTTTCGCAGTGCTGAATGGTGCTTAAACAGGGTCGCGAGTAGCGGTCTTGTAAAACCCAGCTTTCTTGTACAAAGTGGTGATGG
Two_102	102	Rep_Two_MAP_RBP_Block_Two_RBP_Block_three_au_rich	GTTGTTTAACATTCTTCACAATTTGCCGTCCGGTGGCAGCGAGTAGCTGCCGCCGAAAAAAGAAAGTAAAAAATTAAAAGCAGGACTGATGGAGCAATATATATAGTAGAAAAATACCCAGTCATATATATAGATAGTGCTTGCATTCACATTGTGTCTTTTGTTATATGCAATAAAGTTCTTTTTAGTTTGTGCCTTTCTTTCGCAGTGCTGAATGGTGCTTAAACCCAATAGCGAGTAGCTGTTGGGTAAAACCCAGCTTTCTTGTACAAAGTGGTGATGG
Two_103	103	Rep_Two_MAP_RBP_Block_Two_RBP_Block_three_shuffle	GTTGTTTAACATTCTTCACAATTTGCCGTCGAACGTGCGCGAGTAGCGCATGTTCAAAAAAGAAAGTAAAAAATTAAAAGCAGGACTGATGGAGCATATGTATATGTAGAAAAATACCCAGTCGTGTATTCTGATAGTGCTTGCATTCACATTGTGTCTTTTGTTATATGCAATAAAGTTCTTTTTAGTTTGTGCCTTTCTTTCGCAGTGCTGAATGGTGCTTAACCTTCTTAGCGAGTAGCTAAGAAGGAAAACCCAGCTTTCTTGTACAAAGTGGTGATGG
Two_104	104	Rep_Two_AT_to_GC_MAP_10pct_mutant_1	GTTGTTTAACATTCTTCACAATTTGCCGTCCGGAGTGGGCGAGTAGCCTACTCTGAAAAGAGCCAGTAAAAAATGCAAAGCAGGACTGATGGAGCATATGTATATGTAGAAAAATACCCAGTCATGTGGTCTGATAGTGCTCGCATTCACATTGTGTCTTTTGTTATATGCAATAAAGTTCTTTTTAGTTTGTGCCTTTCTTTCGCAGTGCTGAATGGTGCTTAAGAGGAATTGCGAGTAGCGATTCCTTAAAACCCAGCTTTCTTGTACAAAGTGGTGATGG
Two_105	105	Rep_Two_AT_to_GC_MAP_10pct_mutant_2	GTTGTTTAACATTCTTCACAATTTGCCGTCTGTCATACGCGAGTAGCGTGTGACGAAAAACGAAAGTAAAAAATTAAAAGCAGGACTGATGGGGCATATGTATATGCAGCAAAATACCCAGTCATGTGTTCTGATAGCGCTTGCGTTCACATTGTGTCTTTTGTGATATGCAATAAAGTTCTTTTTAGTTTGTGCCTTTCTTTCGCAGTGCTGAATGGTGCTTAATGCGAACTGCGAGTAGCAGTTCGCAAAAACCCAGCTTTCTTGTACAAAGTGGTGATGG
Two_106	106	Rep_Two_AT_to_GC_MAP_10pct_mutant_3	GTTGTTTAACATTCTTCACAATTTGCCGTCGTTGCGTCGCGAGTAGCGGCGCAACAAAACAGAAAGTAAAAAATTAAAAGCAGGACTGATGGAGCACATGCATATGTCGAAAACTACCCAGTCATGTGCTCTGATAGTGCTTGCATTCACATTGGGTCTTTTGTTATATGCAATAAAGTTCTTTTTAGTTTGTGCCTTTCTTTCGCAGTGCTGAATGGTGCTTAACCTGGGTGGCGAGTAGCTGTCCAGGAAAACCCAGCTTTCTTGTACAAAGTGGTGATGG
Two_107	107	Rep_Two_AT_to_GC_MAP_10pct_mutant_4	GTTGTTTAACATTCTTCACAATTTGCCGTCGAGTGGATGCGAGTAGCGTCTACTTAAAAAAGAAAGTGAAAAATTAAAAGCAGGACTGCTGGAGCATATGCATAGGTAGAAAAACACCCAGTCATGTGTTCTGCTAGTGCTTGCATTCACATTGTGTCGTTTGTTATATGCAATAAAGTTCTTTTTAGTTTGTGCCTTTCTTTCGCAGTGCTGAATGGTGCTTAACATTGATAGCGAGTAGCTGTTAGTGAAAACCCAGCTTTCTTGTACAAAGTGGTGATGG
Two_108	108	Rep_Two_AT_to_GC_MAP_10pct_mutant_5	GTTGTTTAACATTCTTCACAATTTGCCGTCGGTCCTGTGCGAGTAGCGCGGGACTAAAAAAGAAAGTAAAAAATTAAAAGCAGGACTGATGGAGCATATGTATATGTGGAAAAATACCCCGTCATGGGTTCTGGTAGTGCTTGCCTTCACATTGTGTCTTTTGCTCTATGCAATAAAGTTCTTTTTAGTTTGTGCCTTTCTTTCGCAGTGCTGAATGGTGCTTAATATCACCAGCGAGTAGCTGGTGATAAAAACCCAGCTTTCTTGTACAAAGTGGTGATGG
Two_109	109	Rep_Two_AT_to_GC_MAP_20pct_mutant_1	GTTGTTTAACATTCTTCACAATTTGCCGTCTGCATTACGCGAGTAGCGTAGTGCGAAAAAAGACGGCCAAAACTTGAGAGCGGGACTGATGGGGCATATGTATATGTAGAAAAATACCCAGTCACGTGTTCTGATCGTGCTTGCCTTCACAGTGTGTCTCTTGTTATATGCAATAAAGTTCTTTTTAGTTTGTGCCTTTCTTTCGCAGTGCTGAATGGTGCTTAAGGGATTGAGCGAGTAGCTTAGTCTTAAAACCCAGCTTTCTTGTACAAAGTGGTGATGG
Two_110	110	Rep_Two_AT_to_GC_MAP_20pct_mutant_2	GTTGTTTAACATTCTTCACAATTTGCCGTCGGCAAAGCGCGAGTAGCGCTTTGCTAAAAAAGAAGGTAAAAAATGAAGCGCAGGACTGCTGGAGCATATGTATATGTAGAAAAATACCCAGGCACGTGTTCTGCCAGGGCTTGCCTCCACATTGTGTCTTTCGTTCTATGCAATAAAGTTCTTTTTAGTTTGTGCCTTTCTTTCGCAGTGCTGAATGGTGCTTAAGATTCCTGGCGAGTAGCCAGGGATTAAAACCCAGCTTTCTTGTACAAAGTGGTGATGG
Two_111	111	Rep_Two_AT_to_GC_MAP_20pct_mutant_3	GTTGTTTAACATTCTTCACAATTTGCCGTCGTTTCGCTGCGAGTAGCGGTGGGATAAAAAAGAACGTAAAAAATTAAAAGCAGGACTGCGGGAGCATACGTATAGGTAGAAACATGCCCAGTCACGCGTTCTGATAGTGCTGGCATCCGCATTGTGTCGTTTGGTATATGCAATAAAGTTCTTTTTAGTTTGTGCCTTTCTTTCGCAGTGCTGAATGGTGCTTAACGGTGTGAGCGAGTAGCTCGCATCGAAAACCCAGCTTTCTTGTACAAAGTGGTGATGG
Two_112	112	Rep_Two_AT_to_GC_MAP_20pct_mutant_4	GTTGTTTAACATTCTTCACAATTTGCCGTCGGTGCAATGCGAGTAGCATTGCACCAAAAAAGAAAGTAAAGAATTAAAAGCAGGACCGATGGCGCCTATGTACGTGTAGAGAACTACCCAGTCATGTGTTCTGATAGTGCTGGCATTCACAGTGTGCCGTTTGGTGTATGCAATAAAGTTCTTTTTAGTTTGTGCCTTTCTTTCGCAGTGCTGAATGGTGCTTAATTAGATATGCGAGTAGCATGTCTGAAAAACCCAGCTTTCTTGTACAAAGTGGTGATGG
Two_113	113	Rep_Two_AT_to_GC_MAP_20pct_mutant_5	GTTGTTTAACATTCTTCACAATTTGCCGTCCATCCGTTGCGAGTAGCGACGGGTGAAAAAAGAGAGTGAAAGATTAACAGCAGGACTGCGGGAGCACATGTATATGTAGAAAAAGACCCAGGCATGTGTTCTGATAGTGCTTGCATTCACAGGGGGCCTTTTGCTATATGCAATAAAGTTCTTTTTAGTTTGTGCCTTTCTTTCGCAGTGCTGAATGGTGCTTAAGTCAGGTCGCGAGTAGCGACCTGATAAAACCCAGCTTTCTTGTACAAAGTGGTGATGG
Two_114	114	Rep_Two_AT_to_GC_MAP_30pct_mutant_1	GTTGTTTAACATTCTTCACAATTTGCCGTCGTGCAATCGCGAGTAGCGGTTGTATAAAAAAGCAAGTCGAAAACTAAAAGCAGGACTGATGGGGCCTATGGCGCTGCGGGAAAATGCCCCGTCCTGTGTTCTGGCAGTGCGTGCATTCACAGTGTGTCTTGTGTTATATGCAATAAAGTTCTTTTTAGTTTGTGCCTTTCTTTCGCAGTGCTGAATGGTGCTTAAACCGATAGGCGAGTAGCCTGTCGGTAAAACCCAGCTTTCTTGTACAAAGTGGTGATGG
Two_115	115	Rep_Two_AT_to_GC_MAP_30pct_mutant_2	GTTGTTTAACATTCTTCACAATTTGCCGTCCATTAGGTGCGAGTAGCACCTGATGAAAAAAGAAAGTAAAGCAGTAGAAGCAGGACGGATGGAGCATATGTCTAGGTAGCCAAATACCCGGGCATGTGCGCTGAGAGTGCGGGCGTTCCCATTGTGCCCTCTGTTATATGCAATAAAGTTCTTTTTAGTTTGTGCCTTTCTTTCGCAGTGCTGAATGGTGCTTAATCGGTCTCGCGAGTAGCGGGACCGGAAAACCCAGCTTTCTTGTACAAAGTGGTGATGG
Two_116	116	Rep_Two_AT_to_GC_MAP_30pct_mutant_3	GTTGTTTAACATTCTTCACAATTTGCCGTCCAGGGATTGCGAGTAGCAATCCTTGAAAAAAGAAAGTAAAAAGTTAAAAGCAGGGCTGCTGGAGCATATGTATATGCAGAGCAACACCCAGGCAGGTGCTCTGATCGTGCCCGCAGCCGCGCCGTGTCCCTTGTTATATGCAATAAAGTTCTTTTTAGTTTGTGCCTTTCTTTCGCAGTGCTGAATGGTGCTTAAAACGCTAAGCGAGTAGCTTGGCGTTAAAACCCAGCTTTCTTGTACAAAGTGGTGATGG
Two_117	117	Rep_Two_AT_to_GC_MAP_30pct_mutant_4	GTTGTTTAACATTCTTCACAATTTGCCGTCGAACCTGTGCGAGTAGCATAGGTTTAAAAACGACAGCGAAAACTTAAAGGCAGGACTGATGGAGCATGTGTAGGTGTAGAGAAATACCCCGTCATGTGTTCTGGGGGGGCTTGCCTTCACATTGTGTCCTCCGCCATATGCAATAAAGTTCTTTTTAGTTTGTGCCTTTCTTTCGCAGTGCTGAATGGTGCTTAAGTGGGCCTGCGAGTAGCAGGTCTGCAAAACCCAGCTTTCTTGTACAAAGTGGTGATGG
Two_118	118	Rep_Two_AT_to_GC_MAP_30pct_mutant_5	GTTGTTTAACATTCTTCACAATTTGCCGTCGCAAGGAAGCGAGTAGCTTCTTTGCAAAAAAGGGAGTAACGAATGGAAAGCAGGACTGACGGAGCATATGTATATGTCGCGAAATACCCAGTCCGGTGTTCTGCTAGGGCTTGCATCCACCTTGCGTCGTTGGCTCTATGCAATAAAGTTCTTTTTAGTTTGTGCCTTTCTTTCGCAGTGCTGAATGGTGCTTAACTGTTCCGGCGAGTAGCTGGGACGGAAAACCCAGCTTTCTTGTACAAAGTGGTGATGG
Two_119	119	Rep_Two_AT_to_GC_MAP_50pct_mutant_1	GTTGTTTAACATTCTTCACAATTTGCCGTCTCTGTTAGGCGAGTAGCCTAGCGGAAAAAACGAACGTGCGCCAGGGCAAGCGGGGCTGGTGGGGCCTCGGTACGTGGAGAAAAGTCCCCAGTCATGGGTGCTGATGGTGCGCGCGTTCACAGCGTGTCTCCTGGGGTATGCAATAAAGTTCTTTTTAGTTTGTGCCTTTCTTTCGCAGTGCTGAATGGTGCTTAAGGGTAACCGCGAGTAGCGGTTGCCCAAAACCCAGCTTTCTTGTACAAAGTGGTGATGG
Two_120	120	Rep_Two_AT_to_GC_MAP_50pct_mutant_2	GTTGTTTAACATTCTTCACAATTTGCCGTCACAGATTAGCGAGTAGCTAATTTGTAAAAGCGAGAGGAGCGCGGTAACAGCCGGACTGACGGGGCAGACGGCTATGGAGGCGCATACCCGGTCAGGGGTTCGGACAGCGCCTGCCTTCACATTGCGCCCTCCGTTATATGCAATAAAGTTCTTTTTAGTTTGTGCCTTTCTTTCGCAGTGCTGAATGGTGCTTAAGGGACGGGGCGAGTAGCCCTGTTCTAAAACCCAGCTTTCTTGTACAAAGTGGTGATGG
Two_121	121	Rep_Two_AT_to_GC_MAP_50pct_mutant_3	GTTGTTTAACATTCTTCACAATTTGCCGTCAAATAACAGCGAGTAGCTGTTATTTAAACCAGAACGTAGCAAAGTACAGGCAGGACCGAGGGCGCCGATGTACCTGGAGAAACATACCCGGCCGGGGGCGCGGGTGGTGCCTGCACTCGCACGGTGCCTTTGGTGGTATGCAATAAAGTTCTTTTTAGTTTGTGCCTTTCTTTCGCAGTGCTGAATGGTGCTTAAGAGTGGATGCGAGTAGCGTCTACTTAAAACCCAGCTTTCTTGTACAAAGTGGTGATGG
Two_122	122	Rep_Two_AT_to_GC_MAP_50pct_mutant_4	GTTGTTTAACATTCTTCACAATTTGCCGTCGATGGTGGGCGAGTAGCCTGCCATTAAAAAAGAAAGTGGACACTCGGAGGCGGGGCTGAGGGAGCATGTGGATGCGGAGAGACGCGCCCAGTCATGGGTGCGGGCGGTGCGTGCATGCACAGGGCGTCTTTCGCCGTATGCAATAAAGTTCTTTTTAGTTTGTGCCTTTCTTTCGCAGTGCTGAATGGTGCTTAAGCGTGCGTGCGAGTAGCACGTACGTAAAACCCAGCTTTCTTGTACAAAGTGGTGATGG
Two_123	123	Rep_Two_AT_to_GC_MAP_50pct_mutant_5	GTTGTTTAACATTCTTCACAATTTGCCGTCGGTGGGTTGCGAGTAGCGACTCATCAAACACGCAGGGAACAAGCGAAACGCGGGACCGGGGGAGCGTGTGTCTACGGCGAAGCACACCCAGGCAGGTGTTCTGACAGGGCCTGCGGGCACACCGCGTCTTTGGTCATATGCAATAAAGTTCTTTTTAGTTTGTGCCTTTCTTTCGCAGTGCTGAATGGTGCTTAAGTTAGGGTGCGAGTAGCACTTTAACAAAACCCAGCTTTCTTGTACAAAGTGGTGATGG
Two_124	124	Rep_Two_GC_to_AT_MAP_10pct_mutant_1	GTTGTTTAACATTCTTCACAATTTGCCGTCGTATGTATGCGAGTAGCGTATGTATAAAAAAGAAAGTAAAAAATTAAAAGCAGGATTGATGGAGCATATGTATATGTAGAAAAATACCCAGTCATGTATTCTGATAGTGCTTGCATTCACATTGTATCTTTTGTTATATGCAATAAAGTTCTTTTTAGTTTGTGCCTTTCTTTCGCAGTGCTGAATGGTGCTTAAGGAAGCGTGCGAGTAGCATGCTTTCAAAACCCAGCTTTCTTGTACAAAGTGGTGATGG
Two_125	125	Rep_Two_GC_to_AT_MAP_10pct_mutant_2	GTTGTTTAACATTCTTCACAATTTGCCGTCAATGACTTGCGAGTAGCAAGTTATTAAAAAAGAAAGTAAAAAATTAAAAGCAGTACTGATGGAGCATATGTATATGTAGAAAAATACCCAATCATGTGTTCTGATAGTGCTTGCATTCACATTGTGTCTTTTATTATATGCAATAAAGTTCTTTTTAGTTTGTGCCTTTCTTTCGCAGTGCTGAATGGTGCTTAAAATAACAAGCGAGTAGCTTGTTGTTAAAACCCAGCTTTCTTGTACAAAGTGGTGATGG
Two_126	126	Rep_Two_GC_to_AT_MAP_10pct_mutant_3	GTTGTTTAACATTCTTCACAATTTGCCGTCGACTTTCTGCGAGTAGCAGGAGGTCAAAAAAGAAAGTAAAAAATTAAAAGCAAGACTGATGGAGCATATGTATATGTAAAAAAATATCCAGTCATGTGTTCTGATAGTGCTTGCATTCACATTGTGTCTTTTGTTATATGCAATAAAGTTCTTTTTAGTTTGTGCCTTTCTTTCGCAGTGCTGAATGGTGCTTAATTCAGTGGGCGAGTAGCCTGCTGAAAAAACCCAGCTTTCTTGTACAAAGTGGTGATGG
Two_127	127	Rep_Two_GC_to_AT_MAP_10pct_mutant_4	GTTGTTTAACATTCTTCACAATTTGCCGTCCTAACCGGGCGAGTAGCCTGGTTAGAAAAAAGAAAGTAAAAAATTAAAAGCAGGACTGATGGAGCATATGTATATGTAGAAAAATACTCAATTATGTGTTCTGATAGTGCTTGCATTCACATTGTGTCTTTTGTTATATGCAATAAAGTTCTTTTTAGTTTGTGCCTTTCTTTCGCAGTGCTGAATGGTGCTTAAATTGCTTCGCGAGTAGCGAAGTAGTAAAACCCAGCTTTCTTGTACAAAGTGGTGATGG
Two_128	128	Rep_Two_GC_to_AT_MAP_10pct_mutant_5	GTTGTTTAACATTCTTCACAATTTGCCGTCTTGTACGCGCGAGTAGCGCGTACAAAAAAAAGAAAGTAAAAAATTAAAAGCAGGACTGATGGAACATATGTATATGTAGAAAAATACCCAGTTATTTGTTCTGATAGTGCTTGCATTCACATTGTGTCTTTTGTTATATGCAATAAAGTTCTTTTTAGTTTGTGCCTTTCTTTCGCAGTGCTGAATGGTGCTTAACGATTACTGCGAGTAGCAGTAATTGAAAACCCAGCTTTCTTGTACAAAGTGGTGATGG
Two_129	129	Rep_Two_GC_to_AT_MAP_20pct_mutant_1	GTTGTTTAACATTCTTCACAATTTGCCGTCAAGGATCAGCGAGTAGCTGGTTCTTAAAAAAGAAATTAAAAAATTAAAAGCAGGATTGATGAAGAATATGTATATGTAGAAAAATACCAAGTCATGTGTTTTGATAGTGCTTGCATTCACATTGTGTATTTTGTTATATGCAATAAAGTTCTTTTTAGTTTGTGCCTTTCTTTCGCAGTGCTGAATGGTGCTTAATCGTTTCGGCGAGTAGCCGAAATGGAAAACCCAGCTTTCTTGTACAAAGTGGTGATGG
Two_130	130	Rep_Two_GC_to_AT_MAP_20pct_mutant_2	GTTGTTTAACATTCTTCACAATTTGCCGTCAGGTGCCGGCGAGTAGCCGGTACCTAAAAAAGAAAGTAAAAAATTAAAAGCAAGACTGATGGAGTATATATATATGTAGAAAAATACCCAGTCATTTGTTCTGATAATGCTTGCATTCATATTGTATCTTTTGTTATATGCAATAAAGTTCTTTTTAGTTTGTGCCTTTCTTTCGCAGTGCTGAATGGTGCTTAACATGGCAGGCGAGTAGCTTGCTATGAAAACCCAGCTTTCTTGTACAAAGTGGTGATGG
Two_131	131	Rep_Two_GC_to_AT_MAP_20pct_mutant_3	GTTGTTTAACATTCTTCACAATTTGCCGTCGCTTATGTGCGAGTAGCGCGTGAGCAAAAAAGAAAGTAAAAAATTAAAAGCAGGACTGATGGAGCATATGTATATGTAGAAAAATACCCAATCATATGTTATTATAGTACTTGAATTCACATTTTGTCTTTTGTTATATGCAATAAAGTTCTTTTTAGTTTGTGCCTTTCTTTCGCAGTGCTGAATGGTGCTTAACTAGGGTAGCGAGTAGCTACCCTAGAAAACCCAGCTTTCTTGTACAAAGTGGTGATGG
Two_132	132	Rep_Two_GC_to_AT_MAP_20pct_mutant_4	GTTGTTTAACATTCTTCACAATTTGCCGTCTCTTTGCTGCGAGTAGCAGTGGAGGAAAAAAGAAAGTAAAAAATTAAAAGCATTACTGATGGAGCATATGTATATGTAGAAAAATACCCAGTTATGTGTTCTGATAGTGATTGCATTAACATTATGTCTTTTTTTATATGCAATAAAGTTCTTTTTAGTTTGTGCCTTTCTTTCGCAGTGCTGAATGGTGCTTAAGTCCGCTTGCGAGTAGCAAGTGGATAAAACCCAGCTTTCTTGTACAAAGTGGTGATGG
Two_133	133	Rep_Two_GC_to_AT_MAP_20pct_mutant_5	GTTGTTTAACATTCTTCACAATTTGCCGTCAGAAGAGGGCGAGTAGCTTTCTTCTAAAAAAAAAAGTAAAAAATTAAAAGTAGGACTAATGGAGCATATATATATGTAGAAAAATAACCAGTCATGTGTTCTTATAGTGCTTGTATTCACATTGTGTCTTTTGTTATATGCAATAAAGTTCTTTTTAGTTTGTGCCTTTCTTTCGCAGTGCTGAATGGTGCTTAAAGCGGAGGGCGAGTAGCCCTCTGTTAAAACCCAGCTTTCTTGTACAAAGTGGTGATGG
Two_134	134	Rep_Two_GC_to_AT_MAP_30pct_mutant_1	GTTGTTTAACATTCTTCACAATTTGCCGTCCCAGTCCGGCGAGTAGCCGGGCTGGAAAAAAGAAAATAAAAAATTAAAATCAAGACTGATGGAGCATATGTATATGTAGAAAAATATCAAGTAATGTGTTCTGATAGTGATTGCATTAACATTATGTTTTTTGTTATATGCAATAAAGTTCTTTTTAGTTTGTGCCTTTCTTTCGCAGTGCTGAATGGTGCTTAAGTCACCTAGCGAGTAGCTAGGTGGCAAAACCCAGCTTTCTTGTACAAAGTGGTGATGG
Two_135	135	Rep_Two_GC_to_AT_MAP_30pct_mutant_2	GTTGTTTAACATTCTTCACAATTTGCCGTCAGAGATCGGCGAGTAGCTGGTCTCTAAAAAAAAAAGTAAAAAATTAAAAACAAGATTGATGGAGCATATGTATATATAGAAAAATACCTAGTCATTTGTTATGATAGTGCTTGCATTAACATTGTGTCTTTTTTTATATGCAATAAAGTTCTTTTTAGTTTGTGCCTTTCTTTCGCAGTGCTGAATGGTGCTTAAACAGGCGAGCGAGTAGCTTGCCTGTAAAACCCAGCTTTCTTGTACAAAGTGGTGATGG
Two_136	136	Rep_Two_GC_to_AT_MAP_30pct_mutant_3	GTTGTTTAACATTCTTCACAATTTGCCGTCGATGTCCTGCGAGTAGCGGGATATTAAAAAAGAAAGTAAAAAATTAAAAGCAGGAATGATGGATTATATATATATGTAAAAAAATACCCATTCATGTATTCTGATAATGCTTGCATTAACATTGTATCTTTTGTTATATGCAATAAAGTTCTTTTTAGTTTGTGCCTTTCTTTCGCAGTGCTGAATGGTGCTTAAATGGGTGCGCGAGTAGCGTACCTATAAAACCCAGCTTTCTTGTACAAAGTGGTGATGG
Two_137	137	Rep_Two_GC_to_AT_MAP_30pct_mutant_4	GTTGTTTAACATTCTTCACAATTTGCCGTCGAAGTCGGGCGAGTAGCCTGACTTCAAAAAAGAAAGTAAAAAATTAAAAGCAGTACTTATAGAGCATATTTATATTTAGAAAAATACCCAGTTATGTATTCTGATAGTGCTTGCATTAACATTGTGTATTTTATTATATGCAATAAAGTTCTTTTTAGTTTGTGCCTTTCTTTCGCAGTGCTGAATGGTGCTTAATGGGAGTGGCGAGTAGCCACTCCCAAAAACCCAGCTTTCTTGTACAAAGTGGTGATGG
Two_138	138	Rep_Two_GC_to_AT_MAP_30pct_mutant_5	GTTGTTTAACATTCTTCACAATTTGCCGTCGCGTGCGTGCGAGTAGCACGTACGTAAAAAAGAAATTAAAAAATTAAAAGAAGGACTGATAGATCATATATATATGTAGAAAAATACCCAGTCATGTGTTCTAATAGTGTTTTCATTCAAATTGTGTTTTTTGTTATATGCAATAAAGTTCTTTTTAGTTTGTGCCTTTCTTTCGCAGTGCTGAATGGTGCTTAAGTTTCAGTGCGAGTAGCGCTGAGGCAAAACCCAGCTTTCTTGTACAAAGTGGTGATGG
Two_139	139	Rep_Two_GC_to_AT_MAP_50pct_mutant_1	GTTGTTTAACATTCTTCACAATTTGCCGTCAATGGGTGGCGAGTAGCTATCTATTAAAAAATAAAGTAAAAAATTAAAAGCAGAAATTATGAATCATATGTATATGTAGAAAAATACTTATTCATGTGTTCTGATAATATTTTCATTAAAATTATGTTTTTTGTTATATGCAATAAAGTTCTTTTTAGTTTGTGCCTTTCTTTCGCAGTGCTGAATGGTGCTTAATCGGTTAAGCGAGTAGCTTGACTGAAAAACCCAGCTTTCTTGTACAAAGTGGTGATGG
Two_140	140	Rep_Two_GC_to_AT_MAP_50pct_mutant_2	GTTGTTTAACATTCTTCACAATTTGCCGTCGTGATCTGGCGAGTAGCCAGGTTATAAAAAAGAAAATAAAAAATTAAAAGCAGGACTGATGTAACATATTTATATGTATAAAAATATTCAGTCATTTATTATGATATTAATTTCATTAACATTGTTTATTTTGTTATATGCAATAAAGTTCTTTTTAGTTTGTGCCTTTCTTTCGCAGTGCTGAATGGTGCTTAAGTCTTAGTGCGAGTAGCGTTAAGATAAAACCCAGCTTTCTTGTACAAAGTGGTGATGG
Two_141	141	Rep_Two_GC_to_AT_MAP_50pct_mutant_3	GTTGTTTAACATTCTTCACAATTTGCCGTCGCTGGGCAGCGAGTAGCTGTTTAGCAAAAAAAAAAGTAAAAAATTAAAAACAAAAATAATGGATTATATATATATGTATAAAAATATCTAGTAATGTGTTCTGATAGTGTTTGAATTCATATTGTATCTTTTGTTATATGCAATAAAGTTCTTTTTAGTTTGTGCCTTTCTTTCGCAGTGCTGAATGGTGCTTAATCTAGGACGCGAGTAGCGTTCTGGGAAAACCCAGCTTTCTTGTACAAAGTGGTGATGG
Two_142	142	Rep_Two_GC_to_AT_MAP_50pct_mutant_4	GTTGTTTAACATTCTTCACAATTTGCCGTCCACTATGTGCGAGTAGCGCATAGTGAAAAAAGAAAGTAAAAAATTAAAATAAGTACTGATAGAACATATTTATATATAGAAAAATAATAAGTCATATGTTCTAATAGTTCTTGCATTAATATTGTATCTTTTTTTATATGCAATAAAGTTCTTTTTAGTTTGTGCCTTTCTTTCGCAGTGCTGAATGGTGCTTAATTGCGTATGCGAGTAGCATACGCAAAAAACCCAGCTTTCTTGTACAAAGTGGTGATGG
Two_143	143	Rep_Two_GC_to_AT_MAP_50pct_mutant_5	GTTGTTTAACATTCTTCACAATTTGCCGTCATGGCGGTGCGAGTAGCATCGTCGTAAAAAAGAAAATAAAAAATTAAAAGCAAAACTGATGTAATATATGTATATATAGAAAAATACTTAATCATGTGTTTTAATAGTACTTGCATTTAAATTATGTATTTTGTTATATGCAATAAAGTTCTTTTTAGTTTGTGCCTTTCTTTCGCAGTGCTGAATGGTGCTTAATTAGGTTGGCGAGTAGCCAGTCTGGAAAACCCAGCTTTCTTGTACAAAGTGGTGATGG
Two_144	144	Rep_Two_MAP_16to24_C3SS_Disrupted	GTTGTTTAACATTCTTCACAATTTGCCGTCGCAGTGTCGCGAGTAGCGACGCTGCAAAAAAGAAAGTAAACCCTCCCCCGCAGGACTGATGGAGCATATGTATATGTAGAAAAATACCCAGTCATGTGTTCTGATAGTGCTTGCATTCACATTGTGTCTTTTGTTATATGCAATAAAGTTCTTTTTAGTTTGTGCCTTTCTTTCGCAGTGCTGAATGGTGCTTAATCCTGGTCGCGAGTAGCGGTCGGGAAAAACCCAGCTTTCTTGTACAAAGTGGTGATGG
Two_145	145	Rep_Two_MAP_16to24_C3SS_Restored	GTTGTTTAACATTCTTCACAATTTGCCGTCTGACTGAGGCGAGTAGCCTCGGTTAAAAAAAGAAAGTAAACCCTTCCCCGCAGGACTGATGGAGCATATGTATATGTAGAAAAATACCCAGTCATGTGTTCTGATAGTGCTTGCATTCACATTGTGTCTTTTGTTATATGCAATAAAGTTCTGGGGAGGGGGTGCCTTTCTTTCGCAGTGCTGAATGGTGCTTAATTGGCTTGGCGAGTAGCCAAGCCAAAAAACCCAGCTTTCTTGTACAAAGTGGTGATGG
Two_146	146	Rep_Two_MAP_150_2_155_disrupted	GTTGTTTAACATTCTTCACAATTTGCCGTCACTCGTATGCGAGTAGCATACGGGTAAAAAAGAAAGTAAAAAATTAAAAGCAGGACTGATGGAGCATATGTATATGTAGAAAAATACCCAGTCATGTGTTCTGATAGTGCTTGCATTCACATTGTGTCTTTTGTTATATGCAATAAAGTTCTTTTTAGTTTGTGCCTTTCTTTCTAAGTGCTGAATGGTGCTTAACCTCTCAAGCGAGTAGCTTGAGAGGAAAACCCAGCTTTCTTGTACAAAGTGGTGATGG
Two_147	147	Rep_Two_MAP_150_2_155_Restored	GTTGTTTAACATTCTTCACAATTTGCCGTCGGGCTGTCGCGAGTAGCGGCAGCCTAAAAAAGAAAGTAAAAAATTAAAAGCAGGACTGATGGAGCATATGTATATGTAGAAAAATACCCAGTCATGTGTTCTGATAGTGCTTGCATTCACATTGTGTCTTTTGTTATATGCAATAAAGTTCTTTTTAGTTTGTGCCTTTCTTTCTAAGTGCTGAATGGTGCTTAAGTATTGGGGCGAGTAGCTCTGATATAAAACCCAGCTTTCTTGTACAAAGTGGTGATGG
Two_148	148	Rep_Two_MAP_AAA_to_CCC_Disrupted	GTTGTTTAACATTCTTCACAATTTGCCGTCCTTGTTCCGCGAGTAGCGGAGCAAGAAAAAAGAAAGTAAACCCTTAAAAGCAGGACTGATGGAGCATATGTATATGTAGAAAAATACCCAGTCATGTGTTCTGATAGTGCTTGCATTCACATTGTGTCTTTTGTTATATGCAATAAAGTTCTTTTTAGTTTGTGCCTTTCTTTCGCAGTGCTGAATGGTGCTTAAGGGCTATGGCGAGTAGCCGTGGCTTAAAACCCAGCTTTCTTGTACAAAGTGGTGATGG
Two_149	149	Rep_Two_MAP_AAA_to_CCC_Restored	GTTGTTTAACATTCTTCACAATTTGCCGTCGACCTGACGCGAGTAGCGTCGGGTTAAAAAAGAAAGTAAACCCTTAAAAGCAGGACTGATGGAGCATATGTATATGTAGAAAAATACCCAGTCATGTGTTCTGATAGTGCTTGCATTCACATTGTGTCTTTTGTTATATGCAATAAAGTTCTTTTTAGGGGGTGCCTTTCTTTCGCAGTGCTGAATGGTGCTTAAAGGTGGGCGCGAGTAGCGTCTATCTAAAACCCAGCTTTCTTGTACAAAGTGGTGATGG
Two_150	150	Rep_Two_MAP_AAAA_to_CCCC_Disrupted	GTTGTTTAACATTCTTCACAATTTGCCGTCGGTGCTTAGCGAGTAGCTAAGCATCAAAAAAGAAAGTAAAAAATTCCCCGCAGGACTGATGGAGCATATGTATATGTAGAAAAATACCCAGTCATGTGTTCTGATAGTGCTTGCATTCACATTGTGTCTTTTGTTATATGCAATAAAGTTCTTTTTAGTTTGTGCCTTTCTTTCGCAGTGCTGAATGGTGCTTAAAAGCTACTGCGAGTAGCGGTAGCTTAAAACCCAGCTTTCTTGTACAAAGTGGTGATGG
Two_151	151	Rep_Two_MAP_AAAA_to_CCCC_Restored	GTTGTTTAACATTCTTCACAATTTGCCGTCCGTGAGGTGCGAGTAGCGTCTCACGAAAAAAGAAAGTAAAAAATTCCCCGCAGGACTGATGGAGCATATGTATATGTAGAAAAATACCCAGTCATGTGTTCTGATAGTGCTTGCATTCACATTGTGTCTTTTGTTATATGCAATAAAGTTCTGGGGAGTTTGTGCCTTTCTTTCGCAGTGCTGAATGGTGCTTAAGTCGGTGGGCGAGTAGCTCACCGGCAAAACCCAGCTTTCTTGTACAAAGTGGTGATGG
Two_152	152	Rep_Two_MAP_AAATTAAAA_to_CCCAGCCCC_Disrupted	GTTGTTTAACATTCTTCACAATTTGCCGTCGAGGAATTGCGAGTAGCGATTCCTTAAAAAAGAAAGTAAACCCAGCCCCGCAGGACTGATGGAGCATATGTATATGTAGAAAAATACCCAGTCATGTGTTCTGATAGTGCTTGCATTCACATTGTGTCTTTTGTTATATGCAATAAAGTTCTTTTTAGTTTGTGCCTTTCTTTCGCAGTGCTGAATGGTGCTTAATGACTCTCGCGAGTAGCGAGGGTCAAAAACCCAGCTTTCTTGTACAAAGTGGTGATGG
Two_153	153	Rep_Two_MAP_AAATTAAAA_to_CCCAGCCCC_Restored	GTTGTTTAACATTCTTCACAATTTGCCGTCTCTACAGCGCGAGTAGCGCTGTGGAAAAAAAGAAAGTAAACCCTTCCCCGCAGGACTGATGGAGCATATGTATATGTAGAAAAATACCCAGTCATGTGTTCTGATAGTGCTTGCATTCACATTGTGTCTTTTGTTATATGCAATAAAGTTCTTGGGAGGGGGGTGCCTTTCTTTCGCATGCTGAATGGTGCTTAAGATACGGTGCGAGTAGCGCCGTATTAAAACCCAGCTTTCTTGTACAAAGTGGTGATGG
Two_154	154	Rep_Two_MAP_UUU_to_GGG_Disrupted	GTTGTTTAACATTCTTCACAATTTGCCGTCTATCTTTAGCGAGTAGCTAAAGATGAAAAAAGAAAGTAAAAAATTAAAAGCAGGACTGATGGAGCATATGTATATGTAGAAAAATACCCAGTCATGTGTTCTGATAGTGCTTGCATTCACATTGTGTCTTTTGTTATATGCAATAAAGTTCTTTTTAGGGGGTGCCTTTCTTTCGCAGTGCTGAATGGTGCTTAAGCACTGGTGCGAGTAGCATCGGTGCAAAACCCAGCTTTCTTGTACAAAGTGGTGATGG
Two_155	155	Rep_Two_MAP_UUU_to_GGG_Restored	GTTGTTTAACATTCTTCACAATTTGCCGTCGGGTACAGGCGAGTAGCTTGTACTTAAAAAAGAAAGTAAACCCTTAAAAGCAGGACTGATGGAGCATATGTATATGTAGAAAAATACCCAGTCATGTGTTCTGATAGTGCTTGCATTCACATTGTGTCTTTTGTTATATGCAATAAAGTTCTTTTTAGGGGGTGCCTTTCTTTCGCAGTGCTGAATGGTGCTTAACGGAAATGGCGAGTAGCTGTTTCTGAAAACCCAGCTTTCTTGTACAAAGTGGTGATGG
Two_156	156	Rep_Two_MAP_Base_Revert_Can_2_TGF_Can_MAP_Base_MAP3K7_150_Copy	GTTGTTTAACATTCTTCACAATTTGCCGTCGCTGCATCGCGAGTAGCGGTGCGGTAAAAAAGAAAGTAAAAAATTAAAAGCAGGACTGATGGAGCATATGTATATGTAGAAAAATACCCAGTCATGTGTTCTGATAGTGCTTGCATTCACATTGTGTCTTTTGTTATATGCAATAAAGTTCTTTTTAGTTTGTGCCTTTCTTTCTCAGTGCTGAATGGTGCTTAAGAAACTGGGCGAGTAGCTCGGTTTCAAAACCCAGCTTTCTTGTACAAAGTGGTGATGG
Two_157	157	Rep_Two_MAP_Base_Revert_Can_2_TGF_Can_MAP_Base_MAP3K7_150_Copy_2	GTTGTTTAACATTCTTCACAATTTGCCGTCAGGTTATGGCGAGTAGCTGTAACCTAAAAAAGAAAGTAAAAAATTAAAAGCAGGACTGATGGAGCATATGTATATGTAGAAAAATACCCAGTCATGTGTTCTGATAGTGCTTGCATTCACATTGTGTCTTTTGTTATATGCAATAAAGTTCTTTTTAGTTTGTGCCTTTCTTTTTCAGTGCTGAATGGTGCTTAAGGAATTATGCGAGTAGCGTAATTCTAAAACCCAGCTTTCTTGTACAAAGTGGTGATGG
Two_158	158	Rep_Two_MAP_Base_Revert_Can_2_TGF_Can_MAP_Base_MAP3K7_150_Copy_3	GTTGTTTAACATTCTTCACAATTTGCCGTCTTACACTTGCGAGTAGCAGGTGTAAAAAAAAGAAAGTAAAAAATTAAAAGCAGGACTGATGGAGCATATGTATATGTAGAAAAATACCCAGTCATGTGTTCTGATAGTGCTTGCATTCACATTGTGTCTTTTGTTATATGCAATAAAGTTCTTTTTAGTTTGTGCCTTTCTTTTTCAGTGCTGAATGGTGCTTAAATATTTATGCGAGTAGCATGAGTGTAAAACCCAGCTTTCTTGTACAAAGTGGTGATGG
Two_159	159	Rep_Two_MAP_Base_Revert_Can_2_TGF_Can_MAP_Base_MAP3K7_150_Copy_4	GTTGTTTAACATTCTTCACAATTTGCCGTCTGAGACTTGCGAGTAGCAAGTTTCGAAAAAAGAAAGTAAAAAATTAAAAGCAGGACTGATGGAGCATATGTATATGTAGAAAAATACCCAGTCATGTGTTCTGATAGTGCTTGCATTCACATTGTGTCTTTTGTTATATGCAATAAAGTTCTTTTTAGTTTGTGCCTTCCTTTTTCAGTGCTGAATGGTGCTTAATTGTGTGGGCGAGTAGCCTATACGAAAAACCCAGCTTTCTTGTACAAAGTGGTGATGG
Two_160	160	Rep_Two_MAP_Base_Revert_Can_2_TGF_Can_MAP_Base_MAP3K7_150_Copy_5	GTTGTTTAACATTCTTCACAATTTGCCGTCTTGTCGGGGCGAGTAGCCCTGACAGAAAAAAGAAAGTAAAAAATTAAAAGCAGGACTGATGGAGCATATGTATATGTAGAAAAATACCCAGTCATGTGTTCTGATAGTGCTTGCATTCACATTGTGTCTTTTGTTATATGCAATAAAGTTCTTTTTAGTTTGTGCCGCCCTTTTTCAGTGCTGAATGGTGCTTAATGAGCCTGGCGAGTAGCTAGGCTTGAAAACCCAGCTTTCTTGTACAAAGTGGTGATGG
Two_161	161	Rep_Two_MAP_Base_Revert_C3SS_2_TGF_C3SS_MAP_Base_MAP3K7_150_Copy	GTTGTTTAACATTCTTCACAATTTGCCGTCCTTATCTGGCGAGTAGCCAGATAGGAAAAAAGAAAGTAAAAAATTAAAAGCAGGACTGATGGAGCATATGTATATGTAGAAAAATACCCAGTCATGTGTTCTGATAGTGCTTGCATTCACATTGTGTCTTTTGTTATATGCAATAAAGTTCTTTCGAGTTTGTGCCTTTCTTTCGCAGTGCTGAATGGTGCTTAAATATAGTTGCGAGTAGCAATTATGTAAAACCCAGCTTTCTTGTACAAAGTGGTGATGG
Two_162	162	Rep_Two_MAP_Base_Revert_C3SS_2_TGF_C3SS_MAP_Base_MAP3K7_150_Copy_2	GTTGTTTAACATTCTTCACAATTTGCCGTCAGGCTCCAGCGAGTAGCTGGAGCCTAAAAAAGAAAGTAAAAAATTAAAAGCAGGACTGATGGAGCATATGTATATGTAGAAAAATACCCAGTCATGTGTTCTGATAGTGCTTGCATTCACATTGTGTCTTTTGTTATATGCAATAAAGTTCTCTCGAGTTTGTGCCTTTCTTTCGCAGTGCTGAATGGTGCTTAAGATGGTGGGCGAGTAGCCTGCCATTAAAACCCAGCTTTCTTGTACAAAGTGGTGATGG
Two_163	163	Rep_Two_MAP_Base_Revert_C3SS_2_TGF_C3SS_MAP_Base_MAP3K7_150_Copy_3	GTTGTTTAACATTCTTCACAATTTGCCGTCTGTGCGTTGCGAGTAGCAATGTATGAAAAAAGAAAGTAAAAAATTAAAAGCAGGACTGATGGAGCATATGTATATGTAGAAAAATACCCAGTCATGTGTTCTGATAGTGCTTGCATTCACATTGTGTCTTTTGTTATATGCAATAAAGTTCACTCGAGTTTGTGCCTTTCTTTCGCAGTGCTGAATGGTGCTTAATGACATATGCGAGTAGCGTATGTTAAAAACCCAGCTTTCTTGTACAAAGTGGTGATGG
Two_164	164	Rep_Two_MAP_Base_Revert_C3SS_2_TGF_C3SS_MAP_Base_MAP3K7_150_Copy_4	GTTGTTTAACATTCTTCACAATTTGCCGTCAAGTTGTGGCGAGTAGCTACAATTTAAAAAAGAAAGTAAAAAATTAAAAGCAGGACTGATGGAGCATATGTATATGTAGAAAAATACCCAGTCATGTGTTCTGATAGTGCTTGCATTCACATTGTGTCTTTTGTTATATGCAATAAAGTTCACTCGAGTTTGTGCCTTTCTTTCGCAGTGCTGAATGGTGCTTAAGGGATGCTGCGAGTAGCAGCATCCCAAAACCCAGCTTTCTTGTACAAAGTGGTGATGG
Two_165	165	Rep_Two_MAP_Base_Revert_C3SS_2_TGF_C3SS_MAP_Base_MAP3K7_150_Copy_5	GTTGTTTAACATTCTTCACAATTTGCCGTCCGATTACTGCGAGTAGCAGTAATTGAAAAAAGAAAGTAAAAAATTAAAAGCAGGACTGATGGAGCATATGTATATGTAGAAAAATACCCAGTCATGTGTTCTGATAGTGCTTGCATTCACATTGTGTCTTTTGTTATATGCAATAAATTTCACTCGAGTTTGTGCCTTTCTTTCGCAGTGCTGAATGGTGCTTAAGTAGCCGTGCGAGTAGCACGGTTATAAAACCCAGCTTTCTTGTACAAAGTGGTGATGG
Two_166	166	Rep_Two_MAP_Base_Revert_C3SS_2_TGF_C3SS_MAP_Base_MAP3K7_150_Copy_6	GTTGTTTAACATTCTTCACAATTTGCCGTCGCTATAGGGCGAGTAGCCTTATAGTAAAAAAGAAAGTAAAAAATTAAAAGCAGGACTGATGGAGCATATGTATATGTAGAAAAATACCCAGTCATGTGTTCTGATAGTGCTTGCATTCACATTGTGTCTTTTGTTATATGCAATAAAGTTCTTTTTAGTTTGTGCCTTTCTTTCGCAGTGCTGAATGGTGCTTAATAGTCGTGGCGAGTAGCCGCGACTAAAAACCCAGCTTTCTTGTACAAAGTGGTGATGG
Two_167	167	Rep_Two_MAP_Base_Revert_C3SS_2_TGF_C3SS_MAP_Base_MAP3K7_150_Copy_7	GTTGTTTAACATTCTTCACAATTTGCCGTCTGGGTCTTGCGAGTAGCAGGACTCAAAAAAAGAAAGTAAAAAATTAAAAGCAGGACTGATGGAGCATATGTATATGTAGAAAAATACCCAGTCATGTGTTCTGATAGTGCTTGCATTCACATTGTGTCTTTTGTTATATGCAATTTATTTCACTCGAGTTTGTGCCTTTCTTTCGCAGTGCTGAATGGTGCTTAAGATGTGTTGCGAGTAGCAGCGCATTAAAACCCAGCTTTCTTGTACAAAGTGGTGATGG
Two_168	168	Rep_Two_MAP_Base_Revert_C3SS_2_TGF_C3SS_MAP_Base_MAP3K7_150_Copy_8	GTTGTTTAACATTCTTCACAATTTGCCGTCGGGCCGTTGCGAGTAGCAACGGTCTAAAAAAGAAAGTAAAAAATTAAAAGCAGGACTGATGGAGCATATGTATATGTAGAAAAATACCCAGTCATGTGTTCTGATAGTGCTTGCATTCACATTGTGTCTTTTGTTATATGCAGTTTATTTCACTCGAGTTTGTGCCTTTCTTTCGCAGTGCTGAATGGTGCTTAAGGTGTCGGGCGAGTAGCCCGGTACTAAAACCCAGCTTTCTTGTACAAAGTGGTGATGG
Two_169	169	Rep_Two_MAP_Base_Revert_C3SS_2_TGF_C3SS_MAP_Base_MAP3K7_150_Copy_11	GTTGTTTAACATTCTTCACAATTTGCCGTCTGACTTGGGCGAGTAGCCTAAGTCGAAAAAAGAAAGTAAAAAATTAAAAGCAGGACTGATGGAGCATATGTATATGTAGAAAAATACCCAGTCATGTGTTCTGATAGTGCTTGCATTCACATTGTGTCTTTTGTTAGTTGATGTTTATTTCACTCGAGTTTGTGCCTTTCTTTCGCAGTGCTGAATGGTGCTTAAGCCGTGTTGCGAGTAGCAACACGGTAAAACCCAGCTTTCTTGTACAAAGTGGTGATGG
Two_170	170	Rep_Two_MAP_Base_Revert_C3SS_2_TGF_C3SS_MAP_Base_MAP3K7_150_Copy_12	GTTGTTTAACATTCTTCACAATTTGCCGTCATGGCAAGGCGAGTAGCCTTGCTATAAAAAAGAAAGTAAAAAATTAAAAGCAGGACTGATGGAGCATATGTATATGTAGAAAAATACCCAGTCATGTGTTCTGATAGTGCTTGCATTCACATTGTGTCTTTTGTTATATGATGTTTATTTCACTCGAGTTTGTGCCTTTCTTTCGCAGTGCTGAATGGTGCTTAATTAGGCTAGCGAGTAGCTAGCTTGAAAAACCCAGCTTTCTTGTACAAAGTGGTGATGG
Two_171	171	Rep_Two_MAP_Can_replaced_w_TGF_C3SS	GTTGTTTAACATTCTTCACAATTTGCCGTCGATCTATTGCGAGTAGCAATGGATCAAAAAAGAAAGTAAAAAATTAAAAGCAGGACTGATGGAGCATATGTATATGTAGAAAAATACCCAGTCATGTGTTCTGATAGTGCTTGCATTCACATTGTGTCTTTTGTTATATGCAATAAAGTTCTTTTTAGATTTCACTCGAGTGCTGAATGGTGCTTAAGTAGGTTAAGTCATCTGCGAGTAGCAGGTGACTAAAACCCAGCTTTCTTGTACAAAGTGGTGATGG
Two_172	172	Rep_Two_MAP_Can_replaces_w_TGF_Can	GTTGTTTAACATTCTTCACAATTTGCCGTCTAGTGGAGGCGAGTAGCCTCCATTGAAAAAAGAAAGTAAAAAATTAAAAGCAGGACTGATGGAGCATATGTATATGTAGAAAAATACCCAGTCATGTGTTCTGATAGTGCTTGCATTCACATTGTGTCTTTTGTTATATGCAATAAAGTTCTTTTTAGGCCCTTTTTCAGTGCTGAATGGTGCTTAAGAGTCGGTGACCTCGAGCGAGTAGCTTGAGGTTAAAACCCAGCTTTCTTGTACAAAGTGGTGATGG
Two_173	173	Rep_Two_MAP_C3SS_replaced_w_TGF_C3SS	GTTGTTTAACATTCTTCACAATTTGCCGTCGAGTCGGTGCGAGTAGCACTGGCTCAAAAAAGAAAGTAAAAAATTAAAAGCAGGACTGATGGAGCATATGTATATGTAGAAAAATACCCAGTCATGTGTTCTGATAGTGCTTGCATTCACATTGTGTCTTTTGTTATATGATGTTTATTTCACTCGAGTTTGTGCCTTTCTTTCGCAGTGCTGAATGGTGCTTAATCGGACTTGCGAGTAGCAGGTTCGAAAAACCCAGCTTTCTTGTACAAAGTGGTGATGG
Two_174	174	Rep_Two_MAP_C3SS_replaced_w_TGF_Can	GTTGTTTAACATTCTTCACAATTTGCCGTCCCGTCGGAGCGAGTAGCTCCGGTGGAAAAAAGAAAGTAAAAAATTAAAAGCAGGACTGATGGAGCATATGTATATGTAGAAAAATACCCAGTCATGTGTTCTGATAGTGCTTGCATTCACATTGTGTCTTTTGTTATATGCAATAAGCCCTTTTTCAGTTTGTGCCTTTCTTTCGCAGTGCTGAATGGTGCTTAACTCGTTTGGCGAGTAGCCGGACGGGAAAACCCAGCTTTCTTGTACAAAGTGGTGATGG
Two_175	175	Rep_Two_MAP_SS_replaced_w_TGF_SS	GTTGTTTAACATTCTTCACAATTTGCCGTCATCTTCTTGCGAGTAGCAGGGAGATAAAAAAGAAAGTAAAAAATTAAAAGCAGGACTGATGGAGCATATGTATATGTAGAAAAATACCCAGTCATGTGTTCTGATAGTGCTTGCATTCACATTGTGTCTTTTGTTATAGTCGTTGTTGATGTTTATTTCACTCGAGGCCCTTTTTCAGTGCTGAATGGTGCTTAACGTGCATGGCGAGTAGCCATGCACGAAAACCCAGCTTTCTTGTACAAAGTGGTGATGG
Two_176	176	Rep_Two_MAP_Swapped_C3SS_w_Canonical	GTTGTTTAACATTCTTCACAATTTGCCGTCAAAGCCTTGCGAGTAGCAGGGCTTTAAAAAAGAAAGTAAAAAATTAAAAGCAGGACTGATGGAGCATATGTATATGTAGAAAAATACCCAGTCATGTGTTCTGATAGTGCTTGCATTCACATTGTGTCTTTTGTTATATTTGTGCCTTTCTTTCGCAGTGCAATAAAGTTCTTTTTAGTGCTGAATGGTGCTTAATGGTCGGTGCGAGTAGCGCCGGCCAAAAACCCAGCTTTCTTGTACAAAGTGGTGATGG
Two_177	177	Rep_Two_MAP_Swapped_TGF_150	GTTGTTTAACATTCTTCACAATTTGCCGTCTTAGGTTGGCGAGTAGCCAGTCTGGAAATGAGCCCTGTAAACTGCTGTAATGAGGCTCTTTGGCTAAGTGGTGGCAGTGGCCAGCTGCAGGAATTGTGTAGGATTGGGAAAATGGGGGTTGCCACCTACAGTGTTTTTGTCGTTGTTGATGTTTATTTCACTCGAGGCCCTTTTTCAGTGCTGAATGGTGCTTAAGTTGTTAAGCGAGTAGCTTAGCGATAAAACCCAGCTTTCTTGTACAAAGTGGTGATGG
Two_178	178	Rep_Two_MAP_KHSRP_Double_Mutant	GTTGTTTAACATTCTTCACAATTTGCCGTCCTTGGTGGGCGAGTAGCTCATTAGGAAAAAAGAAAGTAAAAAATTAAAAGCAGGACTGATGGAGCATATGTATATGTAGAAAAATACCCAGTCAGGGGGGCTGATAGTGCTTGCATTCACAGGGGGGCTTTTGTTATATGCAATAAAGTTCTTTTTAGTTTGTGCCTTTCTTTCGCAGTGCTGAATGGTGCTTAATTCGATGCGCGAGTAGCGCATTGAAAAAACCCAGCTTTCTTGTACAAAGTGGTGATGG
Two_179	179	Rep_Two_MAP_Swap_BP1_BP2	GTTGTTTAACATTCTTCACAATTTGCCGTCATTGGTAGGCGAGTAGCCTATCAATAAAAAAGAAAGTAAAAAATTAAAAGCAGGACTGATGGAGCATATGTATATGTAGAAAAATACCCAGTCATGTGTTCTGATAGTGCTTGCATTCACATTGTGTCTTTTGTTATATGCTTTTTAGTTCAATAAAGTTTGTGCCTTTCTTTCGCAGTGCTGAATGGTGCTTAAGTCGGATTGCGAGTAGCAATCTGGCAAAACCCAGCTTTCTTGTACAAAGTGGTGATGG
Two_180	180	Rep_Two_MAP_Swap_C3SS_w_3SS	GTTGTTTAACATTCTTCACAATTTGCCGTCGTCATGATGCGAGTAGCATTGTGGCAAAAAAGAAAGTAAAAAATTAAAAGCAGGACTGATGGAGCATATGTATATGTAGAAAAATACCCAGTCATGTGTTCTGATAGTGCTTGCATTCACATTGTGTCTTTTGTTATTTGTGCCTTTCTTTCGCAGTATGCAATAAAGTTCTTTTTAGTGCTGAATGGTGCTTAATTACGTGCGCGAGTAGCGTACGTGAAAAACCCAGCTTTCTTGTACAAAGTGGTGATGG
Two_181	181	Rep_Two_MAP_BP1_AAA_2_GGG	GTTGTTTAACATTCTTCACAATTTGCCGTCGCTTCGTTGCGAGTAGCAATGAGGTAAAAAAGAAAGTAAAAAATTAAAAGCAGGACTGATGGAGCATATGTATATGTAGAAAAATACCCAGTCATGTGTTCTGATAGTGCTTGCATTCACATTGTGTCTTTTGTTATATGCAGTGGGGTTCTTTTTAGTTTGTGCCTTTCTTTCGCAGTGCTGAATGGTGCTTAAAAGTCTGCGCGAGTAGCGCGGGCTTAAAACCCAGCTTTCTTGTACAAAGTGGTGATGG
Two_182	182	Rep_Two_MAP_BP1_cloned_2_BP2	GTTGTTTAACATTCTTCACAATTTGCCGTCAGTTGTCAGCGAGTAGCTGACGACTAAAAAAGAAAGTAAAAAATTAAAAGCAGGACTGATGGAGCATATGTATATGTAGAAAAATACCCAGTCATGTGTTCTGATAGTGCTTGCATTCACATTGTGTCTTTTGTTATATGCAATAAAGTTCAATAAAGTTTGTGCCTTTCTTTCGCAGTGCTGAATGGTGCTTAAGTGTCCGTGCGAGTAGCGTGGATACAAAACCCAGCTTTCTTGTACAAAGTGGTGATGG
Two_183	183	Rep_Two_MAP_BP2_Cloned_to_BP1	GTTGTTTAACATTCTTCACAATTTGCCGTCTGTTTGTCGCGAGTAGCGACAGATGAAAAAAGAAAGTAAAAAATTAAAAGCAGGACTGATGGAGCATATGTATATGTAGAAAAATACCCAGTCATGTGTTCTGATAGTGCTTGCATTCACATTGTGTCTTTTGTTATATGCTTTTTAGTTCTTTTTAGTTTGTGCCTTTCTTTCGCAGTGCTGAATGGTGCTTAAGTTTCCCGGCGAGTAGCTGGGAGACAAAACCCAGCTTTCTTGTACAAAGTGGTGATGG
Two_184	184	Rep_Two_MAP_KHSRP_One_GGG	GTTGTTTAACATTCTTCACAATTTGCCGTCATTTGATGGCGAGTAGCTGTCGGATAAAAAAGAAAGTAAAAAATTAAAAGCAGGACTGATGGAGCATATGTATATGTAGAAAAATACCCAGTCAGGGGGGCTGATAGTGCTTGCATTCACATTGTGTCTTTTGTTATATGCAATAAAGTTCTTTTTAGTTTGTGCCTTTCTTTCGCAGTGCTGAATGGTGCTTAAAGGTATGTGCGAGTAGCGCATGCCTAAAACCCAGCTTTCTTGTACAAAGTGGTGATGG
Two_185	185	Rep_Two_MAP_KHSRP_Two_GGG	GTTGTTTAACATTCTTCACAATTTGCCGTCGAGTAGCGGCGAGTAGCTGCTATTCAAAAAAGAAAGTAAAAAATTAAAAGCAGGACTGATGGAGCATATGTATATGTAGAAAAATACCCAGTCATGTGTTCTGATAGTGCTTGCATTCACAGGGGGGCTTTTGTTATATGCAATAAAGTTCTTTTTAGTTTGTGCCTTTCTTTCGCAGTGCTGAATGGTGCTTAATCCTTATGGCGAGTAGCCATGAGGAAAAACCCAGCTTTCTTGTACAAAGTGGTGATGG
Two_186	186	Rep_Two_MAP_Strengthen_C3SS_Py	GTTGTTTAACATTCTTCACAATTTGCCGTCGCTGTATAGCGAGTAGCTATACGGCAAAAAAGAAAGTAAAAAATTAAAAGCAGGACTGATGGAGCATATGTATATGTAGAAAAATACCCAGTCATGTGTTCTGATAGTGCTTGCATTCACATTGTGTCTTTTGTTATATGCAATATATTTCTTTTTAGTTTGTGCCTTTCTTTCGCAGTGCTGAATGGTGCTTAACGGTGATGGCGAGTAGCCGTCATTGAAAACCCAGCTTTCTTGTACAAAGTGGTGATGG
Two_187	187	Rep_Two_MAP_Strengthen_C3SS_Py_Copy	GTTGTTTAACATTCTTCACAATTTGCCGTCATTTATCGGCGAGTAGCCGATAGGTAAAAAAGAAAGTAAAAAATTAAAAGCAGGACTGATGGAGCATATGTATATGTAGAAAAATACCCAGTCATGTGTTCTGATAGTGCTTGCATTCACATTGTGTCTTTTGTTATATGCTATATATTTCTTTTTAGTTTGTGCCTTTCTTTCGCAGTGCTGAATGGTGCTTAACTGTTGTTGCGAGTAGCAATAACAGAAAACCCAGCTTTCTTGTACAAAGTGGTGATGG
Two_188	188	Rep_Two_MAP_Strengthen_C3SS_Py_Copy_2	GTTGTTTAACATTCTTCACAATTTGCCGTCAGTGGCTGGCGAGTAGCTGGCCGCTAAAAAAGAAAGTAAAAAATTAAAAGCAGGACTGATGGAGCATATGTATATGTAGAAAAATACCCAGTCATGTGTTCTGATAGTGCTTGCATTCACATTGTGTCTTTTGTTATATGCAATTATGTTCTTTTTAGTTTGTGCCTTTCTTTCGCAGTGCTGAATGGTGCTTAAGTGATCTGGCGAGTAGCCAGGTTATAAAACCCAGCTTTCTTGTACAAAGTGGTGATGG
Two_189	189	Rep_Two_MAP_Strengthen_C3SS_Py_Copy_3	GTTGTTTAACATTCTTCACAATTTGCCGTCTTGCGTATGCGAGTAGCATACGCAAAAAAAAGAAAGTAAAAAATTAAAAGCAGGACTGATGGAGCATATGTATATGTAGAAAAATACCCAGTCATGTGTTCTGATAGTGCTTGCATTCACATTGTGTCTTTTGTTATATGCTATAATTTTCTTTTTAGTTTGTGCCTTTCTTTCGCAGTGCTGAATGGTGCTTAAAAGGATCAGCGAGTAGCTGGTTCTTAAAACCCAGCTTTCTTGTACAAAGTGGTGATGG
Two_190	190	Rep_Two_MAP_Strengthen_Can_PyTract	GTTGTTTAACATTCTTCACAATTTGCCGTCAAGTCTGCGCGAGTAGCGCGGGCTTAAAAAAGAAAGTAAAAAATTAAAAGCAGGACTGATGGAGCATATGTATATGTAGAAAAATACCCAGTCATGTGTTCTGATAGTGCTTGCATTCACATTGTGTCTTTTGTTATATGCAATAAAGTTCTTTTTAGTTTGTTCCTTTCTTTCTCAGTGCTGAATGGTGCTTAATCTTGAGGGCGAGTAGCCTTCGGGAAAAACCCAGCTTTCTTGTACAAAGTGGTGATGG
Two_191	191	Rep_Two_MAP_Strengthen_Can_PyTract_Copy	GTTGTTTAACATTCTTCACAATTTGCCGTCCCGAATGGGCGAGTAGCCTGTTTGGAAAAAAGAAAGTAAAAAATTAAAAGCAGGACTGATGGAGCATATGTATATGTAGAAAAATACCCAGTCATGTGTTCTGATAGTGCTTGCATTCACATTGTGTCTTTTGTTATATGCAATAAAGTTCTTTTTAGTTTTTTCCTTTCTTTCTCAGTGCTGAATGGTGCTTAACGATGTGCGCGAGTAGCGTATATTGAAAACCCAGCTTTCTTGTACAAAGTGGTGATGG
Two_192	192	Rep_Two_MAP_Strengthen_Can_PyTract_Copy_2	GTTGTTTAACATTCTTCACAATTTGCCGTCACACGGCGGCGAGTAGCCGCTGTGTAAAAAAGAAAGTAAAAAATTAAAAGCAGGACTGATGGAGCATATGTATATGTAGAAAAATACCCAGTCATGTGTTCTGATAGTGCTTGCATTCACATTGTGTCTTTTGTTATATGCAATAAAGTTCTTTTTAGTTTTTTCCTTTCTTTCTCAGTGCTGAATGGTGCTTAAGTGAGGATGCGAGTAGCATCTTTATAAAACCCAGCTTTCTTGTACAAAGTGGTGATGG
Two_193	193	Rep_Two_MAP_Weaken_C3SS_PyTract	GTTGTTTAACATTCTTCACAATTTGCCGTCATTAGATTGCGAGTAGCGATCTAATAAAAAAGAAAGTAAAAAATTAAAAGCAGGACTGATGGAGCATATGTATATGTAGAAAAATACCCAGTCATGTGTTCTGATAGTGCTTGCATTCACATTGTGTCTTTTGTTATATGCAATAAAGTTCTTGTGAGTTTGTGCCTTTCTTTCGCAGTGCTGAATGGTGCTTAAATGGCGGTGCGAGTAGCATCGTCGTAAAACCCAGCTTTCTTGTACAAAGTGGTGATGG
Two_194	194	Rep_Two_MAP_Weaken_C3SS_PyTract_Copy	GTTGTTTAACATTCTTCACAATTTGCCGTCGTCTTAGTGCGAGTAGCGTTAAGATAAAAAAGAAAGTAAAAAATTAAAAGCAGGACTGATGGAGCATATGTATATGTAGAAAAATACCCAGTCATGTGTTCTGATAGTGCTTGCATTCACATTGTGTCTTTTGTTATATGCAATAAAGTTCGTGTGAGTTTGTGCCTTTCTTTCGCAGTGCTGAATGGTGCTTAAAGTTGGCCGCGAGTAGCGGTCAGCTAAAACCCAGCTTTCTTGTACAAAGTGGTGATGG
Two_195	195	Rep_Two_MAP_Weaken_C3SS_PyTract_Copy_2	GTTGTTTAACATTCTTCACAATTTGCCGTCGTGAGGATGCGAGTAGCATCTTTATAAAAAAGAAAGTAAAAAATTAAAAGCAGGACTGATGGAGCATATGTATATGTAGAAAAATACCCAGTCATGTGTTCTGATAGTGCTTGCATTCACATTGTGTCTTTTGTTATATGCAATAAAGTGCGTGTGAGTTTGTGCCTTTCTTTCGCAGTGCTGAATGGTGCTTAAGCTTGATCGCGAGTAGCGATTGAGCAAAACCCAGCTTTCTTGTACAAAGTGGTGATGG
Two_196	196	Rep_Two_MAP_Weaken_C3SS_PyTract_Copy_3	GTTGTTTAACATTCTTCACAATTTGCCGTCAGATGGTGGCGAGTAGCTGCCATCTAAAAAAGAAAGTAAAAAATTAAAAGCAGGACTGATGGAGCATATGTATATGTAGAAAAATACCCAGTCATGTGTTCTGATAGTGCTTGCATTCACATTGTGTCTTTTGTTATATGCAATAAAGTTCTGTGTAGTTTGTGCCTTTCTTTCGCAGTGCTGAATGGTGCTTAATGTGATGGGCGAGTAGCTTATCATAAAAACCCAGCTTTCTTGTACAAAGTGGTGATGG
Two_197	197	Rep_Two_MAP_Weaken_C3SS_PyTract_Copy_4	GTTGTTTAACATTCTTCACAATTTGCCGTCCTGAGTCAGCGAGTAGCTGGTTCGGAAAAAAGAAAGTAAAAAATTAAAAGCAGGACTGATGGAGCATATGTATATGTAGAAAAATACCCAGTCATGTGTTCTGATAGTGCTTGCATTCACATTGTGTCTTTTGTTATATGCAATAAAGTTGTGTGTAGTTTGTGCCTTTCTTTCGCAGTGCTGAATGGTGCTTAACTAAACCTGCGAGTAGCGGGTTTGGAAAACCCAGCTTTCTTGTACAAAGTGGTGATGG
Two_198	198	Rep_Two_MAP_Weaken_C3SS_PyTract_Copy_5	GTTGTTTAACATTCTTCACAATTTGCCGTCGCGGGTAAGCGAGTAGCTTGCTCGCAAAAAAGAAAGTAAAAAATTAAAAGCAGGACTGATGGAGCATATGTATATGTAGAAAAATACCCAGTCATGTGTTCTGATAGTGCTTGCATTCACATTGTGTCTTTTGTTATATGCAATAAAGGTGTGTGTAGTTTGTGCCTTTCTTTCGCAGTGCTGAATGGTGCTTAAGGCGTCACGCGAGTAGCGTGATGTCAAAACCCAGCTTTCTTGTACAAAGTGGTGATGG
Two_199	199	Rep_Two_MAP_Weaken_Canonical_PyTract	GTTGTTTAACATTCTTCACAATTTGCCGTCACCCAATAGCGAGTAGCTGTTGGGTAAAAAAGAAAGTAAAAAATTAAAAGCAGGACTGATGGAGCATATGTATATGTAGAAAAATACCCAGTCATGTGTTCTGATAGTGCTTGCATTCACATTGTGTCTTTTGTTATATGCAATAAAGTTCTTTTTAGTTTGTGCCTTTCTTTGGGAGTGCTGAATGGTGCTTAAGTGGATCGGCGAGTAGCCGATTTATAAAACCCAGCTTTCTTGTACAAAGTGGTGATGG
Two_200	200	Rep_Two_MAP_Weaken_Canonical_PyTract_Copy	GTTGTTTAACATTCTTCACAATTTGCCGTCTCCTAAGTGCGAGTAGCATTTAGGAAAAAAAGAAAGTAAAAAATTAAAAGCAGGACTGATGGAGCATATGTATATGTAGAAAAATACCCAGTCATGTGTTCTGATAGTGCTTGCATTCACATTGTGTCTTTTGTTATATGCAATAAAGTTCTTTTTAGTTTGTGCCTTTCTGTGGGAGTGCTGAATGGTGCTTAAAATTGTGGGCGAGTAGCTTATGATTAAAACCCAGCTTTCTTGTACAAAGTGGTGATGG
Two_201	201	Rep_Two_MAP_Weaken_Canonical_PyTract_Copy_2	GTTGTTTAACATTCTTCACAATTTGCCGTCGTTGGCTGGCGAGTAGCCGGCTAGTAAAAAAGAAAGTAAAAAATTAAAAGCAGGACTGATGGAGCATATGTATATGTAGAAAAATACCCAGTCATGTGTTCTGATAGTGCTTGCATTCACATTGTGTCTTTTGTTATATGCAATAAAGTTCTTTTTAGTTTGTGCCTTTGTGTGGGAGTGCTGAATGGTGCTTAATTTCGTGGGCGAGTAGCCTATGGAGAAAACCCAGCTTTCTTGTACAAAGTGGTGATGG
Two_202	202	Rep_Two_MAP_Weaken_Canonical_PyTract_Copy_3	GTTGTTTAACATTCTTCACAATTTGCCGTCAGTTCGAAGCGAGTAGCTTCGGATTAAAAAAGAAAGTAAAAAATTAAAAGCAGGACTGATGGAGCATATGTATATGTAGAAAAATACCCAGTCATGTGTTCTGATAGTGCTTGCATTCACATTGTGTCTTTTGTTATATGCAATAAAGTTCTTTTTAGTTTGTGCCTGTGTGTGGCAGTGCTGAATGGTGCTTAACTGTTTACGCGAGTAGCGTGGATAGAAAACCCAGCTTTCTTGTACAAAGTGGTGATGG
Two_203	203	Rep_Two_MAP_Weaken_Canonical_PyTract_Copy_4	GTTGTTTAACATTCTTCACAATTTGCCGTCATGGACTCGCGAGTAGCGGGTCTGTAAAAAAGAAAGTAAAAAATTAAAAGCAGGACTGATGGAGCATATGTATATGTAGAAAAATACCCAGTCATGTGTTCTGATAGTGCTTGCATTCACATTGTGTCTTTTGTTATATGCAATAAAGTTCTTTTTAGTTTGTGCCGTGCGTGCGCAGTGCTGAATGGTGCTTAAGCGGGAATGCGAGTAGCGTTTCTGTAAAACCCAGCTTTCTTGTACAAAGTGGTGATGG
Two_204	204	Rep_Two_MAP_Weaken_Canonical_PyTract_Copy_5	GTTGTTTAACATTCTTCACAATTTGCCGTCTAGTCGTGGCGAGTAGCCGCGACTAAAAAAAGAAAGTAAAAAATTAAAAGCAGGACTGATGGAGCATATGTATATGTAGAAAAATACCCAGTCATGTGTTCTGATAGTGCTTGCATTCACATTGTGTCTTTTGTTATATGCAATAAAGTTCTTTTTAGTTTGTGCGTGTGTGTGGCAGTGCTGAATGGTGCTTAAGTGACGGAGCGAGTAGCTTTGTTACAAAACCCAGCTTTCTTGTACAAAGTGGTGATGG
Two_205	205	Rep_Two_MAP_Base_150	GTTGTTTAACATTCTTCACAATTTGCCGTCAACATTTCGCGAGTAGCGAAATGTTAAAAAAGAAAGTAAAAAATTAAAAGCAGGACTGATGGAGCATATGTATATGTAGAAAAATACCCAGTCATGTGTTCTGATAGTGCTTGCATTCACATTGTGTCTTTTGTTATATGCAATAAAGTTCTTTTTAGTTTGTGCCTTTCTTTCGCAGTGCTGAATGGTGCTTAACGTAGCGGGCGAGTAGCCTGTTACGAAAACCCAGCTTTCTTGTACAAAGTGGTGATGG
Two_206	206	Rep_Two_map_nagnag_var1	GTTGTTTAACATTCTTCACAATTTGCCGTCCACGACTAGCGAGTAGCTGGTTGTGAAAAAAGAAAGTAAAAAATTAAAAGCAGGACTGATGGAGCATATGTATATGTAGAAAAATACCCAGTCATGTGTTCTGATAGTGCTTGCATTCACATTGTGTCTTTTGTTATATGCAATAAAGTTCTTTTAAGTTTGTGCCTTTCTTTCGAAGTGCTGAATGGTGCTTAAGTGCAATCGCGAGTAGCGGTTGTATAAAACCCAGCTTTCTTGTACAAAGTGGTGATGG
Two_207	207	Rep_Two_map_nagnag_var2	GTTGTTTAACATTCTTCACAATTTGCCGTCGAATTGTCGCGAGTAGCGGCAATTCAAAAAAGAAAGTAAAAAATTAAAAGCAGGACTGATGGAGCATATGTATATGTAGAAAAATACCCAGTCATGTGTTCTGATAGTGCTTGCATTCACATTGTGTCTTTTGTTATATGCAATAAAGTTCTTTTAAGTTTGTGCCTTTCTTTCGCAGTGCTGAATGGTGCTTAACGAACGGAGCGAGTAGCTTCGTTTGAAAACCCAGCTTTCTTGTACAAAGTGGTGATGG
Two_208	208	Rep_Two_map_nagnag_var3	GTTGTTTAACATTCTTCACAATTTGCCGTCCATTGTCGGCGAGTAGCCGGTAATGAAAAAAGAAAGTAAAAAATTAAAAGCAGGACTGATGGAGCATATGTATATGTAGAAAAATACCCAGTCATGTGTTCTGATAGTGCTTGCATTCACATTGTGTCTTTTGTTATATGCAATAAAGTTCTTTTAAGTTTGTGCCTTTCTTTCGGAGTGCTGAATGGTGCTTAAGATCATAGGCGAGTAGCCTATGATCAAAACCCAGCTTTCTTGTACAAAGTGGTGATGG
Two_209	209	Rep_Two_map_nagnag_var4	GTTGTTTAACATTCTTCACAATTTGCCGTCGAGGTGGCGCGAGTAGCGTCACCTTAAAAAAGAAAGTAAAAAATTAAAAGCAGGACTGATGGAGCATATGTATATGTAGAAAAATACCCAGTCATGTGTTCTGATAGTGCTTGCATTCACATTGTGTCTTTTGTTATATGCAATAAAGTTCTTTTAAGTTTGTGCCTTTCTTTCGTAGTGCTGAATGGTGCTTAAATTATCAGGCGAGTAGCCTGGTGGTAAAACCCAGCTTTCTTGTACAAAGTGGTGATGG
Two_210	210	Rep_Two_map_nagnag_var5	GTTGTTTAACATTCTTCACAATTTGCCGTCATCGCGGCGCGAGTAGCGCTGTGGTAAAAAAGAAAGTAAAAAATTAAAAGCAGGACTGATGGAGCATATGTATATGTAGAAAAATACCCAGTCATGTGTTCTGATAGTGCTTGCATTCACATTGTGTCTTTTGTTATATGCAATAAAGTTCTTTTCAGTTTGTGCCTTTCTTTCGAAGTGCTGAATGGTGCTTAATCCCGGATGCGAGTAGCATCTGGGAAAAACCCAGCTTTCTTGTACAAAGTGGTGATGG
Two_211	211	Rep_Two_map_nagnag_var6	GTTGTTTAACATTCTTCACAATTTGCCGTCGAAACTGGGCGAGTAGCTCGGTTTCAAAAAAGAAAGTAAAAAATTAAAAGCAGGACTGATGGAGCATATGTATATGTAGAAAAATACCCAGTCATGTGTTCTGATAGTGCTTGCATTCACATTGTGTCTTTTGTTATATGCAATAAAGTTCTTTTCAGTTTGTGCCTTTCTTTCGCAGTGCTGAATGGTGCTTAAAACGTGTAGCGAGTAGCTGCACGTTAAAACCCAGCTTTCTTGTACAAAGTGGTGATGG
Two_212	212	Rep_Two_map_nagnag_var7	GTTGTTTAACATTCTTCACAATTTGCCGTCAACTTTCGGCGAGTAGCCGAGGGTTAAAAAAGAAAGTAAAAAATTAAAAGCAGGACTGATGGAGCATATGTATATGTAGAAAAATACCCAGTCATGTGTTCTGATAGTGCTTGCATTCACATTGTGTCTTTTGTTATATGCAATAAAGTTCTTTTCAGTTTGTGCCTTTCTTTCGGAGTGCTGAATGGTGCTTAACCGAATGGGCGAGTAGCCTGTTTGGAAAACCCAGCTTTCTTGTACAAAGTGGTGATGG
Two_213	213	Rep_Two_map_nagnag_var8	GTTGTTTAACATTCTTCACAATTTGCCGTCTGACTCTCGCGAGTAGCGAGGGTCAAAAAAAGAAAGTAAAAAATTAAAAGCAGGACTGATGGAGCATATGTATATGTAGAAAAATACCCAGTCATGTGTTCTGATAGTGCTTGCATTCACATTGTGTCTTTTGTTATATGCAATAAAGTTCTTTTCAGTTTGTGCCTTTCTTTCGTAGTGCTGAATGGTGCTTAAAAGGGCTGGCGAGTAGCTAGTCCTTAAAACCCAGCTTTCTTGTACAAAGTGGTGATGG
Two_214	214	Rep_Two_map_nagnag_var9	GTTGTTTAACATTCTTCACAATTTGCCGTCGTCCGCTTGCGAGTAGCAAGTGGATAAAAAAGAAAGTAAAAAATTAAAAGCAGGACTGATGGAGCATATGTATATGTAGAAAAATACCCAGTCATGTGTTCTGATAGTGCTTGCATTCACATTGTGTCTTTTGTTATATGCAATAAAGTTCTTTTGAGTTTGTGCCTTTCTTTCGAAGTGCTGAATGGTGCTTAAGGCCGTTGGCGAGTAGCCAACGGTTAAAACCCAGCTTTCTTGTACAAAGTGGTGATGG
Two_215	215	Rep_Two_map_nagnag_var10	GTTGTTTAACATTCTTCACAATTTGCCGTCGGGTAACCGCGAGTAGCGGTTGCCCAAAAAAGAAAGTAAAAAATTAAAAGCAGGACTGATGGAGCATATGTATATGTAGAAAAATACCCAGTCATGTGTTCTGATAGTGCTTGCATTCACATTGTGTCTTTTGTTATATGCAATAAAGTTCTTTTGAGTTTGTGCCTTTCTTTCGCAGTGCTGAATGGTGCTTAAGGTAGGTAGCGAGTAGCTGCCTATTAAAACCCAGCTTTCTTGTACAAAGTGGTGATGG
Two_216	216	Rep_Two_map_nagnag_var11	GTTGTTTAACATTCTTCACAATTTGCCGTCTCCTTCATGCGAGTAGCGTGAAGGAAAAAAAGAAAGTAAAAAATTAAAAGCAGGACTGATGGAGCATATGTATATGTAGAAAAATACCCAGTCATGTGTTCTGATAGTGCTTGCATTCACATTGTGTCTTTTGTTATATGCAATAAAGTTCTTTTGAGTTTGTGCCTTTCTTTCGGAGTGCTGAATGGTGCTTAACTGGTAGAGCGAGTAGCTTTGTCGGAAAACCCAGCTTTCTTGTACAAAGTGGTGATGG
Two_217	217	Rep_Two_map_nagnag_var12	GTTGTTTAACATTCTTCACAATTTGCCGTCACGACGACGCGAGTAGCGTCGTTGTAAAAAAGAAAGTAAAAAATTAAAAGCAGGACTGATGGAGCATATGTATATGTAGAAAAATACCCAGTCATGTGTTCTGATAGTGCTTGCATTCACATTGTGTCTTTTGTTATATGCAATAAAGTTCTTTTGAGTTTGTGCCTTTCTTTCGTAGTGCTGAATGGTGCTTAATCCCGCTGGCGAGTAGCTAGTGGGAAAAACCCAGCTTTCTTGTACAAAGTGGTGATGG
Two_218	218	Rep_Two_map_nagnag_var13	GTTGTTTAACATTCTTCACAATTTGCCGTCAGTCATCTGCGAGTAGCAGGTGACTAAAAAAGAAAGTAAAAAATTAAAAGCAGGACTGATGGAGCATATGTATATGTAGAAAAATACCCAGTCATGTGTTCTGATAGTGCTTGCATTCACATTGTGTCTTTTGTTATATGCAATAAAGTTCTTTTTAGTTTGTGCCTTTCTTTCGAAGTGCTGAATGGTGCTTAAGTGTTCTCGCGAGTAGCGAGGGCGTAAAACCCAGCTTTCTTGTACAAAGTGGTGATGG
Two_219	219	Rep_Two_map_nagnag_var15	GTTGTTTAACATTCTTCACAATTTGCCGTCTGGCCTCAGCGAGTAGCTGAGGTTAAAAAAAGAAAGTAAAAAATTAAAAGCAGGACTGATGGAGCATATGTATATGTAGAAAAATACCCAGTCATGTGTTCTGATAGTGCTTGCATTCACATTGTGTCTTTTGTTATATGCAATAAAGTTCTTTTTAGTTTGTGCCTTTCTTTCGGAGTGCTGAATGGTGCTTAATGGATTGCGCGAGTAGCGCGATCCGAAAACCCAGCTTTCTTGTACAAAGTGGTGATGG
Two_220	220	Rep_Two_map_nagnag_var16	GTTGTTTAACATTCTTCACAATTTGCCGTCTTCGATGCGCGAGTAGCGCATTGAAAAAAAAGAAAGTAAAAAATTAAAAGCAGGACTGATGGAGCATATGTATATGTAGAAAAATACCCAGTCATGTGTTCTGATAGTGCTTGCATTCACATTGTGTCTTTTGTTATATGCAATAAAGTTCTTTTTAGTTTGTGCCTTTCTTTCGTAGTGCTGAATGGTGCTTAAAATGACTTGCGAGTAGCAAGTTATTAAAACCCAGCTTTCTTGTACAAAGTGGTGATGG
Two_221	221	Rep_Two_MAP_HNRNPDL_Double	GTTGTTTAACATTCTTCACAATTTGCCGTCGGGACTCTGCGAGTAGCGGAGTCCTAAAAAAGAAAGTCCCCAATTCCCCGCAGGACTGATGGAGCATATGTATATGTAGAAAAATACCCAGTCATGTGTTCTGATAGTGCTTGCATTCACATTGTGTCTTTTGTTATATGCAATAAAGTTCTTTTTAGTTTGTGCCTTTCTTTCGCAGTGCTGAATGGTGCTTAACCTGTTTGGCGAGTAGCCGAGTAGGAAAACCCAGCTTTCTTGTACAAAGTGGTGATGG
Two_222	222	Rep_Two_MAP_HNRNPDL_Single	GTTGTTTAACATTCTTCACAATTTGCCGTCGTACTATAGCGAGTAGCTATGGTACAAAAAAGAAAGTGGGGAATTAAAAGCAGGACTGATGGAGCATATGTATATGTAGAAAAATACCCAGTCATGTGTTCTGATAGTGCTTGCATTCACATTGTGTCTTTTGTTATATGCAATAAAGTTCTTTTTAGTTTGTGCCTTTCTTTCGCAGTGCTGAATGGTGCTTAAGTCGCTTTGCGAGTAGCGAAGCGATAAAACCCAGCTTTCTTGTACAAAGTGGTGATGG
Two_223	223	Rep_Two_MAP_HNRNPDL_Triple	GTTGTTTAACATTCTTCACAATTTGCCGTCGACCTCGAGCGAGTAGCTTGAGGTTAAAAAAGAAAGTCCCCAATTCCCCGCAGGACTGATGGAGCATATGGCGCGGTAGAAAAATACCCAGTCATGTGTTCTGATAGTGCTTGCATTCACATTGTGTCTTTTGTTATATGCAATAAAGTTCTTTTTAGTTTGTGCCTTTCTTTCGCAGTGCTGAATGGTGCTTAAGACGCAAGGCGAGTAGCCTTGCGTCAAAACCCAGCTTTCTTGTACAAAGTGGTGATGG
Two_224	224	Rep_Two_MAP_KHSRP_2X_at_Canonical	GTTGTTTAACATTCTTCACAATTTGCCGTCCTTAGGTGGCGAGTAGCTGCTTAAGAAAAAAGAAAGTAAAAAATTAAAAGCAGGACTGATGGAGCATATGTATATGTAGAAAAATACCCAGTCATGTGTTCTGATAGTGCTTGCATTCACATTGTGTCTTTTGTTATATGCAATAAAGTTCTTTTTAGTTATTGTGTTATTGTGTCAGTGCTGAATGGTGCTTAAACTTGTTGGCGAGTAGCTAACAGGTAAAACCCAGCTTTCTTGTACAAAGTGGTGATGG
Two_225	225	Rep_Two_MAP_KHSRP_7X	GTTGTTTAACATTCTTCACAATTTGCCGTCTGAAGGGTGCGAGTAGCGCTCTTCAAAAAAAGAAAGTAAAAAATTAAAAGTGTATCTGATGGAGCATATGTATATGTAGAAAAATATGTATTCATGTGTTCTGATAGTGCTTGTATTCACATTGTGTCTTTTGTTATATGCATGTATGTTCTTTTTAGTTTGTGCCTTTCTTTCGCAGTGCTGAATGGTGCTTAAATGAGGGCGCGAGTAGCGCCTTCGTAAAACCCAGCTTTCTTGTACAAAGTGGTGATGG
Two_226	226	Rep_Two_MAP_KHSRP_Triple_Mutant	GTTGTTTAACATTCTTCACAATTTGCCGTCGGTTGGTAGCGAGTAGCTACTAGCTAAAAAAGAAAGTAAAAAATTAAAAGCAGGACTGATGGAGCATAACACAATGTAGAAAAATACCCAGTCGGGTGTGCTGATAGTGCTTGCATTCACATGGGGGCTTTTGTTATATGCAATAAAGTTCTTTTTAGTTTGTGCCTTTCTTTCGCAGTGCTGAATGGTGCTTAAGGAGGTCTGCGAGTAGCGGATCTTCAAAACCCAGCTTTCTTGTACAAAGTGGTGATGG
Two_227	227	Rep_Two_MAP_PABN1L_52_AAAAA_to_CCCCC	GTTGTTTAACATTCTTCACAATTTGCCGTCTGACATATGCGAGTAGCGTATGTTAAAAAAAGAAAGTAAAAAATTAAAAGCAGGACTGATGGAGCATATGTATATGTAGCCCCCTACCCAGTCATGTGTTCTGATAGTGCTTGCATTCACATTGTGTCTTTTGTTATATGCAATAAAGTTCTTTTTAGTTTGTGCCTTTCTTTCGCAGTGCTGAATGGTGCTTAAGAGGTGGCGCGAGTAGCGTCACCTTAAAACCCAGCTTTCTTGTACAAAGTGGTGATGG
Two_228	228	Rep_Two_MAP_SFPQ_Deletion	GTTGTTTAACATTCTTCACAATTTGCCGTCGGTTAATGGCGAGTAGCTGTTGACTAAAAAAGAAAGTAAAAAATTAAAAGCAGGACTGATGGAGCATATGTATATGTAGAAAAATACCCAGTCATGTGTTCTGAGCCGCCTTGCATTCACATTGTGTCTTTTGTTATATGCAATAAAGTTCTTTTTAGTTTGTGCCTTTCTTTCGCAGTGCTGAATGGTGCTTAAGCATCTACGCGAGTAGCGTAGGTGCAAAACCCAGCTTTCTTGTACAAAGTGGTGATGG
Two_229	229	Rep_Two_MAP_dinuc_shuffled_1	GTTGTTTAACATTCTTCACAATTTGCCGTCCGAGTTGAGCGAGTAGCTCGGCTTGAAAATGGTATTGTTTTGTAAGGTATTTCACCCAATGCAGCATAAACAAAGATTGTCTGCTGAAATACAAAAATCAGAGAGCTTTAAATGTATGTAGTGTCTGTGAGAAATATATGCAATAAAGTTCTTTTTAGTTTGTGCCTTTCTTTCGCAGTGCTGAATGGTGCTTAATGGGTACGGCGAGTAGCCGTGCCCGAAAACCCAGCTTTCTTGTACAAAGTGGTGATGG
Two_230	230	Rep_Two_MAP_dinuc_shuffled_2	GTTGTTTAACATTCTTCACAATTTGCCGTCGAAGCGATGCGAGTAGCGTTGCTTTAAAAGTCAGAAAGATTCCAAAGCTGGTGTAATTCATGCTGCCTGTGACATGGTTACTAAAAGCAATTAGTGTGTATGTATAAAGTGAAAAGATTCAATTTTTGATACAATATATGCAATAAAGTTCTTTTTAGTTTGTGCCTTTCTTTCGCAGTGCTGAATGGTGCTTAATGGATAGAGCGAGTAGCTTTATTCGAAAACCCAGCTTTCTTGTACAAAGTGGTGATGG
Two_231	231	Rep_Two_MAP_dinuc_shuffled_3	GTTGTTTAACATTCTTCACAATTTGCCGTCCATGGTCAGCGAGTAGCTGACCATGAAAAGTTATGAAGGGATGCATTTTCTGTTATAAAAAGAGATTGTGTGTGAATGTACAAAGTAAAATCATCAGCAACAGTTCTGCTGTTGAAATACCTAGCCAATTAATGTATATGCAATAAAGTTCTTTTTAGTTTGTGCCTTTCTTTCGCAGTGCTGAATGGTGCTTAATGACTGAGGCGAGTAGCCTCGGTTAAAAACCCAGCTTTCTTGTACAAAGTGGTGATGG
Two_232	232	Rep_Two_MAP_dinuc_shuffled_4	GTTGTTTAACATTCTTCACAATTTGCCGTCTGTCGCAGGCGAGTAGCTTGCGACAAAAAACAAAATCATATTTCATGAATGTCTTTGGTGAGGACTAATAGTGAAAAAAAGCCATATGTACATGCTAGTGTTAGTGAATTGTCAGCATTTTGTAGCCTGAGTAAAATATGCAATAAAGTTCTTTTTAGTTTGTGCCTTTCTTTCGCAGTGCTGAATGGTGCTTAACGCGGGTAGCGAGTAGCTATCTGCGAAAACCCAGCTTTCTTGTACAAAGTGGTGATGG
Two_233	233	Rep_Two_MAP_dinuc_shuffled_5	GTTGTTTAACATTCTTCACAATTTGCCGTCCGGAGGCTGCGAGTAGCAGTCTCTGAAAAAATTCTAATGCAGCTGTTAGTCTGTTGAAAAAGAAAGTAATGCAGTGTTCCCACAAAATATACATGCAAGAGGGATGTTTACTAATATGTGTGAGATGTTAATTTCATATGCAATAAAGTTCTTTTTAGTTTGTGCCTTTCTTTCGCAGTGCTGAATGGTGCTTAAGGTATTATGCGAGTAGCGTGGTATCAAAACCCAGCTTTCTTGTACAAAGTGGTGATGG
Two_234	234	Rep_Two_MAP_RBP_Block_four_au_rich	GTTGTTTAACATTCTTCACAATTTGCCGTCTGATTGGAGCGAGTAGCTCTAATTAAAAAAAGAAAGTAAAAAATTAAAAGCAGGACTGATGGAGCATATGTATATGTAGAAAAATACCCAGTCATGTGTTCTGATAGTGCTTGCATTCACATTGTGTCTTTTGTTATATGCAATAAAGATATATATAGTTTGTGCCTTTCTTTCGCAGTGCTGAATGGTGCTTAATCATCTGGGCGAGTAGCCTGGGTGAAAAACCCAGCTTTCTTGTACAAAGTGGTGATGG
Two_235	235	Rep_Two_MAP_RBP_Block_four_invert	GTTGTTTAACATTCTTCACAATTTGCCGTCTGCTGATTGCGAGTAGCGATCAGCAAAAAAAGAAAGTAAAAAATTAAAAGCAGGACTGATGGAGCATATGTATATGTAGAAAAATACCCAGTCATGTGTTCTGATAGTGCTTGCATTCACATTGTGTCTTTTGTTATATGCAATAAAGAAAAAGAAAGTTTGTGCCTTTCTTTCGCAGTGCTGAATGGTGCTTAAGTTGAGGCGCGAGTAGCGTCTTGATAAAACCCAGCTTTCTTGTACAAAGTGGTGATGG
Two_236	236	Rep_Two_MAP_RBP_Block_four_point	GTTGTTTAACATTCTTCACAATTTGCCGTCGTGCTTAGGCGAGTAGCTTGGGTACAAAAAAGAAAGTAAAAAATTAAAAGCAGGACTGATGGAGCATATGTATATGTAGAAAAATACCCAGTCATGTGTTCTGATAGTGCTTGCATTCACATTGTGTCTTTTGTTATATGCAATAAAGGGAGGGGGAGTTTGTGCCTTTCTTTCGCAGTGCTGAATGGTGCTTAAGGTTGGTAGCGAGTAGCTACTAGCTAAAACCCAGCTTTCTTGTACAAAGTGGTGATGG
Two_237	237	Rep_Two_MAP_RBP_Block_four_shuffle	GTTGTTTAACATTCTTCACAATTTGCCGTCGTAGAAGCGCGAGTAGCGCTTCTGCAAAAAAGAAAGTAAAAAATTAAAAGCAGGACTGATGGAGCATATGTATATGTAGAAAAATACCCAGTCATGTGTTCTGATAGTGCTTGCATTCACATTGTGTCTTTTGTTATATGCAATAAAGTTTTTTCTAGTTTGTGCCTTTCTTTCGCAGTGCTGAATGGTGCTTAATCGTAACGGCGAGTAGCCGTTACGAAAAACCCAGCTTTCTTGTACAAAGTGGTGATGG
Two_238	238	Rep_Two_MAP_RBP_Block_One_au_rich	GTTGTTTAACATTCTTCACAATTTGCCGTCCAAGTCTTGCGAGTAGCGAGATTTGAAAAAAGAAAGTAAAAAATTAAAAATATATATATATATACATATGTATATGTAGAAAAATACCCAGTCATGTGTTCTGATAGTGCTTGCATTCACATTGTGTCTTTTGTTATATGCAATAAAGTTCTTTTTAGTTTGTGCCTTTCTTTCGCAGTGCTGAATGGTGCTTAATATTGAAGGCGAGTAGCTTTCAATAAAAACCCAGCTTTCTTGTACAAAGTGGTGATGG
Two_239	239	Rep_Two_MAP_RBP_Block_One_invert	GTTGTTTAACATTCTTCACAATTTGCCGTCAGTGAAACGCGAGTAGCGTTTCACTAAAAAAGAAAGTAAAAAATTAAAACTCCATCAGTCCTGCCATATGTATATGTAGAAAAATACCCAGTCATGTGTTCTGATAGTGCTTGCATTCACATTGTGTCTTTTGTTATATGCAATAAAGTTCTTTTTAGTTTGTGCCTTTCTTTCGCAGTGCTGAATGGTGCTTAACCAGTCCGGCGAGTAGCCGGGCTGGAAAACCCAGCTTTCTTGTACAAAGTGGTGATGG
Two_240	240	Rep_Two_MAP_RBP_Block_One_point	GTTGTTTAACATTCTTCACAATTTGCCGTCATGGGTGCGCGAGTAGCGTACCTATAAAAAAGAAAGTAAAAAATTAAAATACTTCAGTCGTTCTCATATGTATATGTAGAAAAATACCCAGTCATGTGTTCTGATAGTGCTTGCATTCACATTGTGTCTTTTGTTATATGCAATAAAGTTCTTTTTAGTTTGTGCCTTTCTTTCGCAGTGCTGAATGGTGCTTAAGTTCGGTGGCGAGTAGCCATTGAATAAAACCCAGCTTTCTTGTACAAAGTGGTGATGG
Two_241	241	Rep_Two_MAP_RBP_Block_One_shuffle	GTTGTTTAACATTCTTCACAATTTGCCGTCCTAGTGGCGCGAGTAGCGCTATTAGAAAAAAGAAAGTAAAAAATTAAAAGCTGGACTGAGAAGGCATATGTATATGTAGAAAAATACCCAGTCATGTGTTCTGATAGTGCTTGCATTCACATTGTGTCTTTTGTTATATGCAATAAAGTTCTTTTTAGTTTGTGCCTTTCTTTCGCAGTGCTGAATGGTGCTTAAAGCTCGTCGCGAGTAGCGATGGGTTAAAACCCAGCTTTCTTGTACAAAGTGGTGATGG
Two_242	242	Rep_Two_MAP_RBP_Block_three_au_rich	GTTGTTTAACATTCTTCACAATTTGCCGTCCCAGATTTGCGAGTAGCGGATCTGGAAAAAAGAAAGTAAAAAATTAAAAGCAGGACTGATGGAGCATATGTATATGTAGAAAAATACCCAGTCATATATATAGATAGTGCTTGCATTCACATTGTGTCTTTTGTTATATGCAATAAAGTTCTTTTTAGTTTGTGCCTTTCTTTCGCAGTGCTGAATGGTGCTTAACTGAGTCAGCGAGTAGCTGGTTCGGAAAACCCAGCTTTCTTGTACAAAGTGGTGATGG
Two_243	243	Rep_Two_MAP_RBP_Block_three_invert	GTTGTTTAACATTCTTCACAATTTGCCGTCTCTGGTGAGCGAGTAGCTCATCGGAAAAAAAGAAAGTAAAAAATTAAAAGCAGGACTGATGGAGCATATGTATATGTAGAAAAATACCCAGTCAGAACACATGATAGTGCTTGCATTCACATTGTGTCTTTTGTTATATGCAATAAAGTTCTTTTTAGTTTGTGCCTTTCTTTCGCAGTGCTGAATGGTGCTTAAAAAGCCTTGCGAGTAGCAGGGCTTTAAAACCCAGCTTTCTTGTACAAAGTGGTGATGG
Two_244	244	Rep_Two_MAP_RBP_Block_three_point	GTTGTTTAACATTCTTCACAATTTGCCGTCGGTAGGTAGCGAGTAGCTGCCTATTAAAAAAGAAAGTAAAAAATTAAAAGCAGGACTGATGGAGCATATGTATATGTAGAAAAATACCCAGTCCGTGTGGAGGATAGTGCTTGCATTCACATTGTGTCTTTTGTTATATGCAATAAAGTTCTTTTTAGTTTGTGCCTTTCTTTCGCAGTGCTGAATGGTGCTTAAGCAAGGAAGCGAGTAGCTTCTTTGCAAAACCCAGCTTTCTTGTACAAAGTGGTGATGG
Two_245	245	Rep_Two_MAP_RBP_Block_three_shuffle	GTTGTTTAACATTCTTCACAATTTGCCGTCATGGAGCTGCGAGTAGCGGTTTCATAAAAAAGAAAGTAAAAAATTAAAAGCAGGACTGATGGAGCATATGTATATGTAGAAAAATACCCAGTCGTTCATGTTGATAGTGCTTGCATTCACATTGTGTCTTTTGTTATATGCAATAAAGTTCTTTTTAGTTTGTGCCTTTCTTTCGCAGTGCTGAATGGTGCTTAAATGAGGTAGCGAGTAGCTGTCTCGTAAAACCCAGCTTTCTTGTACAAAGTGGTGATGG
Two_246	246	Rep_Two_MAP_RBP_Block_Two_au_rich	GTTGTTTAACATTCTTCACAATTTGCCGTCGATTGCCCGCGAGTAGCGGGTGGTTAAAAAAGAAAGTAAAAAATTAAAAGCAGGACTGATGGAGCAATATATATAGTAGAAAAATACCCAGTCATGTGTTCTGATAGTGCTTGCATTCACATTGTGTCTTTTGTTATATGCAATAAAGTTCTTTTTAGTTTGTGCCTTTCTTTCGCAGTGCTGAATGGTGCTTAAACGACGACGCGAGTAGCGTCGTTGTAAAACCCAGCTTTCTTGTACAAAGTGGTGATGG
Two_247	247	Rep_Two_MAP_RBP_Block_Two_invert	GTTGTTTAACATTCTTCACAATTTGCCGTCGGTATGAGGCGAGTAGCCTCATACCAAAAAAGAAAGTAAAAAATTAAAAGCAGGACTGATGGAGCAATATACATAGTAGAAAAATACCCAGTCATGTGTTCTGATAGTGCTTGCATTCACATTGTGTCTTTTGTTATATGCAATAAAGTTCTTTTTAGTTTGTGCCTTTCTTTCGCAGTGCTGAATGGTGCTTAAAGTCCATTGCGAGTAGCGGTGGGCTAAAACCCAGCTTTCTTGTACAAAGTGGTGATGG
Two_248	248	Rep_Two_MAP_RBP_Block_Two_point	GTTGTTTAACATTCTTCACAATTTGCCGTCTGCCTTCCGCGAGTAGCGGAAGGTAAAAAAAGAAAGTAAAAAATTAAAAGCAGGACTGATGGAGCAGCGTGCGCGGTAGAAAAATACCCAGTCATGTGTTCTGATAGTGCTTGCATTCACATTGTGTCTTTTGTTATATGCAATAAAGTTCTTTTTAGTTTGTGCCTTTCTTTCGCAGTGCTGAATGGTGCTTAATCTGGTGAGCGAGTAGCTCATCGGAAAAACCCAGCTTTCTTGTACAAAGTGGTGATGG
Two_249	249	Rep_Two_MAP_RBP_Block_Two_shuffle	GTTGTTTAACATTCTTCACAATTTGCCGTCGTTGTCGTGCGAGTAGCATGACAATAAAAAAGAAAGTAAAAAATTAAAAGCAGGACTGATGGAGCATGTATATATGTAGAAAAATACCCAGTCATGTGTTCTGATAGTGCTTGCATTCACATTGTGTCTTTTGTTATATGCAATAAAGTTCTTTTTAGTTTGTGCCTTTCTTTCGCAGTGCTGAATGGTGCTTAAATGTATTGGCGAGTAGCCAATGCATAAAACCCAGCTTTCTTGTACAAAGTGGTGATGG
