# Supplementary material for: Divergent RNA structures support accurate splicing of the SF3B1-sensitive MAP3K7 intron
Source: bioRxiv. 2026 May 21:2026.05.19.726294. Preprint. [Version 1] doi: 10.64898/2026.05.19.726294 (PMC13228592; doi:10.64898/2026.05.19.726294)
Supplement: Supplement 7 — Supplemental Table 7. Additional primer sequences. [file media-7.xlsx]

## Sheet: Sheet1
Supplemental Table 7. Additional primer sequences.
Name	Sequence
LL582	TAATACGACTCACTATAGGGTTGTTTAACATTCTTCACAATTTGCC
LL583	CCATCACCACTTTGTACAAGAAAGCTGG
LL588	CCCTACACGACGCTCTTCCGATCTNNNNNGTTGTTTAACATTCTTCACAATTTGCC
LL589	GACTGGAGTTCAGACGTGTGCTCTTCCGATCTNNNNNCCATCACCACTTTGTACAAGAAAGCTGG
LL586	GTTGTTTAACATTCTTCACAATTTGCC
LL596	CCCTACACGACGCTCTTCCGATCTNNNNNAACCACTACCTGAGCACCCAGTC
LL579	AACCACTACCTGAGCACCCAGTC
